# Supplementary material for: Profiling gene promoter occupancy of Sox2 in two phenotypically distinct breast cancer cell subsets using chromatin immunoprecipitation and genome-wide promoter microarrays
Source: Breast Cancer Res. 2014 Nov 8;16:470. doi: 10.1186/s13058-014-0470-2 (PMC4303205; doi:10.1186/s13058-014-0470-2)
Supplement: Supplementary file 2 — Additional file 2: Table S1.: Primer sequences used for chromatin immunoprecipitation (ChIP)-PCR and quantitative (q)-PCR. All ChIP-PCR primers were designed using Primer 3. All q-PCR primers were designed using PrimerBank, Massachusetts General Hospital, Harvard Medical School (http://pga.mgh.harvard.edu/primerbank/). (XLSX 11 KB) [file 13058_2014_470_MOESM2_ESM.xlsx]

## Sheet: Sheet1
Supplementary Table 1: Primer sequences used for ChIP-PCR and q-PCR.
ChIP-PCR primers sequences
ELF5 promoter - F	TGCACCCTATGGCCTAGTTC	ELF5 promoter - R	GAAGGAGCAAACCACTCAGC
FZD4 promoter - F	TTCCATTTTTGCCCTCAGTC	FZD4 promoter - R	CGGAATGAGGATCTGGGTAA
GPR49 promoter - F	GCGCTGGGACACTTAAGATG	GPR49 promoter - R	CTTCCTATCTCTTGCGGGGT
MUC15 promoter - F	GTCCTGCCCAATCATGTTCA	MUC15 promoter - R	AAGGCCCCTTCAGAGTTTGA
PLAU promoter - F	AGCACCATCAAACAAACCCC	PLAU promoter - R	ACTCTCCCAGAAGCACAGAC
PLXNA2 promoter - F	GTGGTCCCACAGGACAAAAC	PLXNA2 promoter - R	AGGGAGGGAAGGATGAAGAA
CCND1 promoter - F	TGCCGGGCTTTGATCTTT	CCND1 promoter - R	CGGTCGTTGAGGAGGTTGG
BCL2 promoter - F	CAGTGGGTGGCGCGGGCGGCA	BCL2 promoter - R	CCCGGGAGCCCCCACCCCGT
CDH1 promoter - F	TAGAGGGTCACCGCGTCTAT	CDH1 promoter - R	TCACAGGTGCTTTGCAGTTC
q-PCR primers sequences
18S – F	GTAACCCGTTGAACCCCATT	18S - R	CCATCCAATCGGTAGTAGCG
BMI1 - F	ACTTCATTGATGCCACAACC	BMI1 - R	CAGAAGGATGAGCTGCATAA
CCND1 - F	TGCCGGGCTTTGATCTTT	CCND1 - R	CGGTCGTTGAGGAGGTTGG
COL4A5 - F	TGGACAGGATGGATTGCCAG	COL4A5 - R	GGGGACCTCTTTCACCCTTAAAA
DACH2 - F	CCTAAGCGTTCTTTGGGAGTG	DACH2 - R	TGATAAGTCCTGGCGATAAGAGG
ELF5 - F	CTCAAAGGCAGGGTAATACT	ELF5 - R	TGATGTTGGACTCAGTGACA
ESR2 - F	AGAGTCCCTGGTGTGAAGCAAG	ESR2 - R	GACAGCGCAGAAGTGAGCATC
FYB - F	GGATGTCTCAGTCAATAGCCG	FYB - R	GGTTCCTTGTCAGGCTTTTCC
FZD4 - F	ATGGCAGTGGAAATGTTGAA	FZD4 - R	CCCAGAATTCACCAATCTGT
GAPDH - F	GTCTCCTCTGACTTCAACAGCG	GAPDH - R	ACCACCCTGTTGCTGTAGCCAA
GPR49 - F	CTCCCAGGTCTGGTGTGTTG	GPR49 - R	GAGGTCTAGGTAGGAGGTGAAG
MUC15 - F	TATTCACTTCTATCGGGGAGCC	MUC15 - R	GGGAATGACTCGCCTTGAGAT
MYH9 - F	CAGCAAGCTGCCGATAAGTAT	MYH9 - F	CAGCAAGCTGCCGATAAGTAT
NANOG - F	CTTCAGGTTCTGTTGCTCGGTTTTC	NANOG - R	TCCCGTCTACCAGTCTCACCA
PLAG1 - F	ATCACCTCCATACACACGACC	PLAG1 - R	AGCTTGGTATTGTAGTTCTTGCC
PLAU - F	GGGAATGGTCACTTTTACCGAG	PLAU - R	GGGCATGGTACGTTTGCTG
PLXNA2 - F	CTGAGAATCGTGACTGGACCT	PLXNA2 - R	GCTTATAGACCCGGTTGATGG
PROM1 - F	AGTCGGAAACTGGCAGATAGC	PROM1 - R	GGTAGTGTTGTACTGGGCCAAT
SOX2 - F	GCTACAGCATGATGCAGGACCA	SOX2 - R	TCTGCGAGCTGGTCATGGAGTT
VCAM1 - F	GGGAAGATGGTCGTGATCCTT	VCAM1 - R	TTCTGGGGTGGTCTCGATTTTA
