# Supplementary material for: Profiling gene promoter occupancy of Sox2 in two phenotypically distinct breast cancer cell subsets using chromatin immunoprecipitation and genome-wide promoter microarrays
Source: Breast Cancer Res. 2014 Nov 8;16:470. doi: 10.1186/s13058-014-0470-2 (PMC4303205; doi:10.1186/s13058-014-0470-2)
Supplement: Supplementary file 3 — Additional file 3: Table S2.: MCF7 reporter unresponsive (RU) and reporter responsive (RR) gene lists with chromatin immunoprecipitation (ChIP)-chip promoter microarray peak score >2.0-fold compared to input DNA (1830 + 456 genes). (XLSX 141 KB) [file 13058_2014_470_MOESM3_ESM.xlsx]

## Sheet: RU and RR ChIP-chip gene lists
Supplementary Table 2: MCF7 RU and RR gene lists with ChIP-chip promoter microarray peak signal >2.0-fold compared to input DNA (1830 RU + 456 RR genes)
RU GENE LIST (1830)	NCBI Gene Symbol	NCBI Gene Description	NCBI Gene ID	Final adjusted promoter peak signal	RR GENE LIST (456)	NCBI Gene Symbol	NCBI Gene Description	NCBI Gene ID	Final adjusted promoter peak signal
Overlap between RU and RR gene list	FOXR2	forkhead box R2	139628	10.3906	Overlap between RU and RR gene list	NTM	neurotrimin	50863	5.05849
	GBP3	guanylate binding protein 3	2635	6.52391		SH2D3A	SH2 domain containing 3A	10045	4.73145
	ARHGEF18	Rho/Rac guanine nucleotide exchange factor (GEF) 18	23370	5.94413		OR52A5	olfactory receptor, family 52, subfamily A, member 5	390054	4.35461
	CLDN17	claudin 17	26285	5.93923		TNFRSF9	tumor necrosis factor receptor superfamily, member 9	3604	4.18787
	MYO16	myosin XVI	23026	5.87458		PSD3	pleckstrin and Sec7 domain containing 3	23362	3.9718
	PDAP1	PDGFA associated protein 1	11333	5.73939		CACHD1	cache domain containing 1	57685	3.94952
	C16orf58	chromosome 16 open reading frame 58	64755	5.73424		CLU	clusterin	1191	3.86923
	KCNIP4	Kv channel interacting protein 4	80333	5.7131		ARSE	arylsulfatase E (chondrodysplasia punctata 1)	415	3.8194
	TSPAN6	tetraspanin 6	7105	5.66628		TMEM20	transmembrane protein 20	159371	3.80387
	EDA	ectodysplasin A	1896	5.54764		PIP4K2A	phosphatidylinositol-5-phosphate 4-kinase, type II, alpha	5305	3.75026
	DEFB132	defensin, beta 132	400830	5.43645		OR4S1	olfactory receptor, family 4, subfamily S, member 1	256148	3.71188
	TMEM164	transmembrane protein 164	84187	5.31775		FEZ1	fasciculation and elongation protein zeta 1 (zygin I)	9638	3.68596
	SHC4	SHC (Src homology 2 domain containing) family, member 4	399694	5.13527		PPBPL1	pro-platelet basic protein-like 1	728045	3.62789
	CHST2	carbohydrate (N-acetylglucosamine-6-O) sulfotransferase 2	9435	5.11755		C18orf1	chromosome 18 open reading frame 1	753	3.56672
	OR10Q1	olfactory receptor, family 10, subfamily Q, member 1	219960	5.03349		PHKG1	phosphorylase kinase, gamma 1 (muscle)	5260	3.55249
	PIK3R6	phosphoinositide-3-kinase, regulatory subunit 6	146850	4.89074		KIAA1217	KIAA1217	56243	3.49074
	LOC647946	hypothetical protein LOC647946	647946	4.8479		PRMT8	protein arginine methyltransferase 8	56341	3.44608
	KPNA1	karyopherin alpha 1 (importin alpha 5)	3836	4.82354		PPP2R1B	protein phosphatase 2, regulatory subunit A, beta	5519	3.43927
	ELMO1	engulfment and cell motility 1	9844	4.76251		ATP2B2	ATPase, Ca++ transporting, plasma membrane 2	491	3.37299
	ZNF569	zinc finger protein 569	148266	4.73462		ZNF79	zinc finger protein 79	7633	3.36984
	IPCEF1	interaction protein for cytohesin exchange factors 1	26034	4.66414		C9orf72	chromosome 9 open reading frame 72	203228	3.3269
	IZUMO1	izumo sperm-egg fusion 1	284359	4.66248		NKX3-2	NK3 homeobox 2	579	3.31524
	NEK3	NIMA (never in mitosis gene a)-related kinase 3	4752	4.66007		REG1B	regenerating islet-derived 1 beta	5968	3.29657
	SERPINB1	serpin peptidase inhibitor, clade B (ovalbumin), member 1	1992	4.52524		EIF3M	eukaryotic translation initiation factor 3, subunit M	10480	3.29173
	ZNF398	zinc finger protein 398	57541	4.52386		DIAPH2	diaphanous homolog 2 (Drosophila)	1730	3.28928
	LPGAT1	lysophosphatidylglycerol acyltransferase 1	9926	4.49846		KIAA1377	KIAA1377	57562	3.25014
	TBX22	T-box 22	50945	4.47723		PLXNA2	plexin A2	5362	3.19425
	NKAPP1	NFKB activating protein pseudogene 1	158801	4.42088		AGL	amylo-alpha-1, 6-glucosidase, 4-alpha-glucanotransferase	178	3.19061
	FAT1	FAT tumor suppressor homolog 1 (Drosophila)	2195	4.41648		FZD4	frizzled homolog 4 (Drosophila)	8322	3.16403
	SERPINB10	serpin peptidase inhibitor, clade B (ovalbumin), member 10	5273	4.41116		TRIM50	tripartite motif-containing 50	135892	3.16359
	CLCN5	chloride channel 5	1184	4.40838		C17orf87	chromosome 17 open reading frame 87	388325	3.14313
	PLA2G12B	phospholipase A2, group XIIB	84647	4.36139		C13orf39	chromosome 13 open reading frame 39	196541	3.14312
	ATPAF2	ATP synthase mitochondrial F1 complex assembly factor 2	91647	4.35359		NCRNA00241	non-protein coding RNA 241	79992	3.12176
	KRT33B	keratin 33B	3884	4.35359		OR51G2	olfactory receptor, family 51, subfamily G, member 2	81282	3.08459
	LOC151658	hypothetical LOC151658	151658	4.35306		ESAM	endothelial cell adhesion molecule	90952	3.06704
	TMEM35	transmembrane protein 35	59353	4.34058		C15orf41	chromosome 15 open reading frame 41	84529	3.06512
	RAB31	RAB31, member RAS oncogene family	11031	4.31971		DPCR1	diffuse panbronchiolitis critical region 1	135656	3.04381
	CNN3	calponin 3, acidic	1266	4.3154		MUC15	mucin 15, cell surface associated	143662	3.04128
	SFTA2	surfactant associated 2	389376	4.30012		OR2Z1	olfactory receptor, family 2, subfamily Z, member 1	284383	3.03891
	ZPBP	zona pellucida binding protein	11055	4.2922		DPP6	dipeptidyl-peptidase 6	1804	3.02378
	LCORL	ligand dependent nuclear receptor corepressor-like	254251	4.25392		DDX17	DEAD (Asp-Glu-Ala-Asp) box polypeptide 17	10521	3.01559
	MLF2	myeloid leukemia factor 2	8079	4.2497		C8orf42	chromosome 8 open reading frame 42	157695	2.99475
	PHKG1	phosphorylase kinase, gamma 1 (muscle)	5260	4.24044		TJP2	tight junction protein 2 (zona occludens 2)	9414	2.97088
	CRHBP	corticotropin releasing hormone binding protein	1393	4.22349		TACR2	tachykinin receptor 2	6865	2.96504
	SULT1C4	sulfotransferase family, cytosolic, 1C, member 4	27233	4.21722		KCNA1	potassium voltage-gated channel, shaker-related subfamily, member 1 (episodic ataxia with myokymia)	3736	2.96048
	HDGFL1	hepatoma derived growth factor-like 1	154150	4.20842		ACTN2	actinin, alpha 2	88	2.95479
	EXOC3L2	exocyst complex component 3-like 2	90332	4.20762		WHSC1L1	Wolf-Hirschhorn syndrome candidate 1-like 1	54904	2.95218
	C10orf110	chromosome 10 open reading frame 110	55853	4.19304		TBC1D22A	TBC1 domain family, member 22A	25771	2.94665
	DDR2	discoidin domain receptor tyrosine kinase 2	4921	4.17714		POC1A	POC1 centriolar protein homolog A (Chlamydomonas)	25886	2.92527
	ARHGEF7	Rho guanine nucleotide exchange factor (GEF) 7	8874	4.1559		RAB5C	RAB5C, member RAS oncogene family	5878	2.91194
	PTPLAD2	protein tyrosine phosphatase-like A domain containing 2	401494	4.14416		MPV17	MpV17 mitochondrial inner membrane protein	4358	2.89414
	OR5W2	olfactory receptor, family 5, subfamily W, member 2	390148	4.14009		PLAU	plasminogen activator, urokinase	5328	2.89177
	C21orf82	chromosome 21 open reading frame 82	114036	4.13054		HEATR3	HEAT repeat containing 3	55027	2.88921
	C3orf23	chromosome 3 open reading frame 23	285343	4.11791		RASL10A	RAS-like, family 10, member A	10633	2.88372
	CD200R1L	CD200 receptor 1-like	344807	4.11296		RNF5P1	ring finger protein 5 pseudogene 1	286140	2.88306
	LIM2	lens intrinsic membrane protein 2, 19kDa	3982	4.10061		ELF5	E74-like factor 5 (ets domain transcription factor)	2001	2.88225
	AKAP4	A kinase (PRKA) anchor protein 4	8852	4.09673		PTGDR	prostaglandin D2 receptor (DP)	5729	2.86597
	DRP2	dystrophin related protein 2	1821	4.09093		C19orf45	chromosome 19 open reading frame 45	374877	2.85889
	POTEA	POTE ankyrin domain family, member A	340441	4.04135		CD34	CD34 molecule	947	2.85553
	RXRG	retinoid X receptor, gamma	6258	4.02619		MLC1	megalencephalic leukoencephalopathy with subcortical cysts 1	23209	2.85496
	ENGASE	endo-beta-N-acetylglucosaminidase	64772	4.01995		VWCE	von Willebrand factor C and EGF domains	220001	2.85397
	PDSS1	prenyl (decaprenyl) diphosphate synthase, subunit 1	23590	3.9881		CENPE	centromere protein E, 312kDa	1062	2.85021
	APC	adenomatous polyposis coli	324	3.98552		EEFSEC	eukaryotic elongation factor, selenocysteine-tRNA-specific	60678	2.84442
	GALK2	galactokinase 2	2585	3.97074		SLC25A43	solute carrier family 25, member 43	203427	2.83983
	UCHL3	ubiquitin carboxyl-terminal esterase L3 (ubiquitin thiolesterase)	7347	3.96571		LPPR2	lipid phosphate phosphatase-related protein type 2	64748	2.81005
	C13orf36	chromosome 13 open reading frame 36	400120	3.96571		ZNF404	zinc finger protein 404	342908	2.8059
	C8orf4	chromosome 8 open reading frame 4	56892	3.95367		LOC650368	asparagine-linked glycosylation 1 homolog pseudogene	650368	2.80588
	UGT1A6	UDP glucuronosyltransferase 1 family, polypeptide A6	54578	3.92778		GUCY1A3	guanylate cyclase 1, soluble, alpha 3	2982	2.78327
	FBXL3	F-box and leucine-rich repeat protein 3	26224	3.89213		DHX8	DEAH (Asp-Glu-Ala-His) box polypeptide 8	1659	2.77361
	KAZ	kazrin	23254	3.89136		HECW1	HECT, C2 and WW domain containing E3 ubiquitin protein ligase 1	23072	2.76374
	RPF1	ribosome production factor 1 homolog (S. cerevisiae)	80135	3.88651		PPP2R2A	protein phosphatase 2, regulatory subunit B, alpha	5520	2.75844
	LGALS8	lectin, galactoside-binding, soluble, 8	3964	3.86717		GUCY1B2	guanylate cyclase 1, soluble, beta 2	2974	2.75512
	IL11RA	interleukin 11 receptor, alpha	3590	3.8483		HPN	hepsin	3249	2.75116
	ATXN1	ataxin 1	6310	3.83507		HYLS1	hydrolethalus syndrome 1	219844	2.74717
	SNORD116-9	small nucleolar RNA, C/D box 116-9	100033421	3.82962		HOPX	HOP homeobox	84525	2.74014
	ERBB2	v-erb-b2 erythroblastic leukemia viral oncogene homolog 2, neuro/glioblastoma derived oncogene homolog (avian)	2064	3.81068		ZC3HAV1	zinc finger CCCH-type, antiviral 1	56829	2.73737
	MYO19	myosin XIX	80179	3.80558		LOC442308	tubulin, beta pseudogene	442308	2.73425
	GNG7	guanine nucleotide binding protein (G protein), gamma 7	2788	3.80284		CTDSPL	CTD (carboxy-terminal domain, RNA polymerase II, polypeptide A) small phosphatase-like	10217	2.7272
	FOXN1	forkhead box N1	8456	3.80049		MAP2K6	mitogen-activated protein kinase kinase 6	5608	2.72615
	TMEM185A	transmembrane protein 185A	84548	3.78561		MSH2	mutS homolog 2, colon cancer, nonpolyposis type 1 (E. coli)	4436	2.72185
				3.76727		AS3MT	arsenic (+3 oxidation state) methyltransferase	57412	2.72096
	UGT8	UDP glycosyltransferase 8	7368	3.74972		CHD4	chromodomain helicase DNA binding protein 4	1108	2.71664
	PIK3AP1	phosphoinositide-3-kinase adaptor protein 1	118788	3.724		CACNB2	calcium channel, voltage-dependent, beta 2 subunit	783	2.71487
	CACNB4	calcium channel, voltage-dependent, beta 4 subunit	785	3.71711		ARL5C	ADP-ribosylation factor-like 5C	390790	2.71244
	PDE2A	phosphodiesterase 2A, cGMP-stimulated	5138	3.71693		GABRG3	gamma-aminobutyric acid (GABA) A receptor, gamma 3	2567	2.70833
	FGF13	fibroblast growth factor 13	2258	3.70634		SLC1A6	solute carrier family 1 (high affinity aspartate/glutamate transporter), member 6	6511	2.70416
	GRIA4	glutamate receptor, ionotrophic, AMPA 4	2893	3.70177		TGM6	transglutaminase 6	343641	2.69988
	RAB9B	RAB9B, member RAS oncogene family	51209	3.70113		VCAM1	vascular cell adhesion molecule 1	7412	2.68381
	CYB5A	cytochrome b5 type A (microsomal)	1528	3.70069		CLNK	cytokine-dependent hematopoietic cell linker	116449	2.6815
	MSL3	male-specific lethal 3 homolog (Drosophila)	10943	3.69586		RBMS2	RNA binding motif, single stranded interacting protein 2	5939	2.68106
	OXTR	oxytocin receptor	5021	3.69394		KIAA0232	KIAA0232	9778	2.67864
	FGFBP1	fibroblast growth factor binding protein 1	9982	3.68945		MEGF11	multiple EGF-like-domains 11	84465	2.67607
	PTPN3	protein tyrosine phosphatase, non-receptor type 3	5774	3.66837		CD74	CD74 molecule, major histocompatibility complex, class II invariant chain	972	2.67428
	C5	complement component 5	727	3.66404		PWRN2	Prader-Willi region non-protein coding RNA 2	791115	2.66909
	KRTAP19-4	keratin associated protein 19-4	337971	3.65652		PTPRG	protein tyrosine phosphatase, receptor type, G	5793	2.66324
	PATE4	prostate and testis expressed 4	399968	3.63254		NOP14	NOP14 nucleolar protein homolog (yeast)	8602	2.66154
	PHLDB2	pleckstrin homology-like domain, family B, member 2	90102	3.63056		C19orf10	chromosome 19 open reading frame 10	56005	2.65924
	AOC3	amine oxidase, copper containing 3 (vascular adhesion protein 1)	8639	3.6123		ENTPD4	ectonucleoside triphosphate diphosphohydrolase 4	9583	2.64054
	PCDH15	protocadherin-related 15	65217	3.58941		FAM19A5	family with sequence similarity 19 (chemokine (C-C motif)-like), member A5	25817	2.63911
	PSMB8	proteasome (prosome, macropain) subunit, beta type, 8 (large multifunctional peptidase 7)	5696	3.58429		BAZ1B	bromodomain adjacent to zinc finger domain, 1B	9031	2.6356
	OR52J3	olfactory receptor, family 52, subfamily J, member 3	119679	3.58409		ALOX12P2	arachidonate 12-lipoxygenase pseudogene 2	245	2.63111
	NPR1	natriuretic peptide receptor A/guanylate cyclase A (atrionatriuretic peptide receptor A)	4881	3.57817		CRP	C-reactive protein, pentraxin-related	1401	2.62943
	AQP4	aquaporin 4	361	3.57646		RGS16	regulator of G-protein signaling 16	6004	2.62044
	OR6A2	olfactory receptor, family 6, subfamily A, member 2	8590	3.57434		MACF1	microtubule-actin crosslinking factor 1	23499	2.61745
	C20orf103	chromosome 20 open reading frame 103	24141	3.57002		G3BP2	GTPase activating protein (SH3 domain) binding protein 2	9908	2.60737
	SCARNA17	small Cajal body-specific RNA 17	677769	3.56723		LOC100101266	hepatitis A virus cellular receptor 1 pseudogene	100101266	2.6061
	NCRNA00241	non-protein coding RNA 241	79992	3.56656		IFRD1	interferon-related developmental regulator 1	3475	2.6045
	LAPTM5	lysosomal protein transmembrane 5	7805	3.56481		NCRNA00081	non-protein coding RNA 81	92482	2.60268
	IFFO1	intermediate filament family orphan 1	25900	3.54964		NANOS2	nanos homolog 2 (Drosophila)	339345	2.60226
	LGALS7B	lectin, galactoside-binding, soluble, 7B	653499	3.54655		CX3CR1	chemokine (C-X3-C motif) receptor 1	1524	2.59797
	OR1L4	olfactory receptor, family 1, subfamily L, member 4	254973	3.54334		C11orf65	chromosome 11 open reading frame 65	160140	2.5961
	TCEAL5	transcription elongation factor A (SII)-like 5	340543	3.53933		ITIH1	inter-alpha (globulin) inhibitor H1	3697	2.59516
	MBL1P	mannose-binding lectin (protein A) 1, pseudogene	8512	3.53747		ZNF483	zinc finger protein 483	158399	2.59156
	KLHL36	kelch-like 36 (Drosophila)	79786	3.53467		GPX5	glutathione peroxidase 5 (epididymal androgen-related protein)	2880	2.59001
	NEDD4L	neural precursor cell expressed, developmentally down-regulated 4-like	23327	3.50684		KCNJ1	potassium inwardly-rectifying channel, subfamily J, member 1	3758	2.58502
	ZNF193	zinc finger protein 193	7746	3.49917		C17orf69	chromosome 17 open reading frame 69	147081	2.57658
	CCR5	chemokine (C-C motif) receptor 5	1234	3.49861		CALB2	calbindin 2	794	2.5738
	WLS	wntless homolog (Drosophila)	79971	3.49588		UQCRFS1	ubiquinol-cytochrome c reductase, Rieske iron-sulfur polypeptide 1	7386	2.57039
	N4BP1	NEDD4 binding protein 1	9683	3.48918		EIF2S1	eukaryotic translation initiation factor 2, subunit 1 alpha, 35kDa	1965	2.56909
	ZNF415	zinc finger protein 415	55786	3.48281		TMEM188	transmembrane protein 188	255919	2.56769
	GPR149	G protein-coupled receptor 149	344758	3.46224		HAUS2	HAUS augmin-like complex, subunit 2	55142	2.56142
	TMEM194B	transmembrane protein 194B	100131211	3.462		SLC22A25	solute carrier family 22, member 25	387601	2.556
	GPR6	G protein-coupled receptor 6	2830	3.4544		DACH2	dachshund homolog 2 (Drosophila)	117154	2.55088
	GPX8	glutathione peroxidase 8 (putative)	493869	3.452		LGR5	leucine-rich repeat-containing G protein-coupled receptor 5	8549	2.546
	API5	apoptosis inhibitor 5	8539	3.45129		CYP11B2	cytochrome P450, family 11, subfamily B, polypeptide 2	1585	2.53892
	AQP10	aquaporin 10	89872	3.44973		ARHGEF7	Rho guanine nucleotide exchange factor (GEF) 7	8874	2.53668
	ADCY6	adenylate cyclase 6	112	3.44891		ALKBH1	alkB, alkylation repair homolog 1 (E. coli)	8846	2.53103
	LYN	v-yes-1 Yamaguchi sarcoma viral related oncogene homolog	4067	3.44809		PALM2	paralemmin 2	114299	2.52594
	ANKRD27	ankyrin repeat domain 27 (VPS9 domain)	84079	3.44408		OR51E2	olfactory receptor, family 51, subfamily E, member 2	81285	2.52011
	PRRG3	proline rich Gla (G-carboxyglutamic acid) 3 (transmembrane)	79057	3.43945		SLC25A18	solute carrier family 25 (mitochondrial carrier), member 18	83733	2.51983
	ABCA8	ATP-binding cassette, sub-family A (ABC1), member 8	10351	3.43343		SMAD2	SMAD family member 2	4087	2.51947
	CACNG1	calcium channel, voltage-dependent, gamma subunit 1	786	3.43343		SLC7A3	solute carrier family 7 (cationic amino acid transporter, y+ system), member 3	84889	2.51847
	SCARB2	scavenger receptor class B, member 2	950	3.43159		OR4X1	olfactory receptor, family 4, subfamily X, member 1	390113	2.51652
	HNF1B	HNF1 homeobox B	6928	3.42884		SIRPB2	signal-regulatory protein beta 2	284759	2.51418
	RUFY3	RUN and FYVE domain containing 3	22902	3.42285		WDR44	WD repeat domain 44	54521	2.50903
	CRLF2	cytokine receptor-like factor 2	64109	3.41721		DNAH6	dynein, axonemal, heavy chain 6	1768	2.50785
	DIO2	deiodinase, iodothyronine, type II	1734	3.41495		SORBS2	sorbin and SH3 domain containing 2	8470	2.504
	GPHA2	glycoprotein hormone alpha 2	170589	3.39136		FJX1	four jointed box 1 (Drosophila)	24147	2.50221
	C11orf96	chromosome 11 open reading frame 96	387763	3.39136		TAS2R39	taste receptor, type 2, member 39	259285	2.50196
	DLG5	discs, large homolog 5 (Drosophila)	9231	3.38791		FAM124A	family with sequence similarity 124A	220108	2.50029
	PODXL2	podocalyxin-like 2	50512	3.38367		VANGL2	vang-like 2 (van gogh, Drosophila)	57216	2.49816
	LOC642587	NPC-A-5	642587	3.38303		RNF219	ring finger protein 219	79596	2.49739
	HVCN1	hydrogen voltage-gated channel 1	84329	3.38187		NUTF2	nuclear transport factor 2	10204	2.48962
	KIAA1033	KIAA1033	23325	3.37401		BTBD8	BTB (POZ) domain containing 8	284697	2.48961
	GPR3	G protein-coupled receptor 3	2827	3.3704		GRAMD3	GRAM domain containing 3	65983	2.47857
	RPS6KA1	ribosomal protein S6 kinase, 90kDa, polypeptide 1	6195	3.3704		FXYD6	FXYD domain containing ion transport regulator 6	53826	2.47765
	OR5F1	olfactory receptor, family 5, subfamily F, member 1	338674	3.36834		COX6C	cytochrome c oxidase subunit VIc	1345	2.47641
	C9orf27	chromosome 9 open reading frame 27	58483	3.36574		PITX2	paired-like homeodomain 2	5308	2.4731
	RTN1	reticulon 1	6252	3.36508		LOC285419	hypothetical LOC285419	285419	2.47046
	SDAD1	SDA1 domain containing 1	55153	3.36355		PPT1	palmitoyl-protein thioesterase 1	5538	2.46567
	GUCY1A3	guanylate cyclase 1, soluble, alpha 3	2982	3.35499		SF3B1	splicing factor 3b, subunit 1, 155kDa	23451	2.46517
	PAX1	paired box 1	5075	3.35119		TNFAIP3	tumor necrosis factor, alpha-induced protein 3	7128	2.45332
	NPAS1	neuronal PAS domain protein 1	4861	3.33991		AGXT2L2	alanine-glyoxylate aminotransferase 2-like 2	85007	2.45134
	TP53AIP1	tumor protein p53 regulated apoptosis inducing protein 1	63970	3.33702		GRIK1AS	GRIK1 antisense RNA (non-protein coding)	642976	2.44823
	STAU1	staufen, RNA binding protein, homolog 1 (Drosophila)	6780	3.33368		HACL1	2-hydroxyacyl-CoA lyase 1	26061	2.44568
	MPST	mercaptopyruvate sulfurtransferase	4357	3.33265		SLC8A3	solute carrier family 8 (sodium/calcium exchanger), member 3	6547	2.44205
	TAF6L	TAF6-like RNA polymerase II, p300/CBP-associated factor (PCAF)-associated factor, 65kDa	10629	3.33248		NPY	neuropeptide Y	4852	2.44048
	SNORD35B	small nucleolar RNA, C/D box 35B	84546	3.33063		FRG2C	FSHD region gene 2 family, member C	100288801	2.4404
	MAGI3	membrane associated guanylate kinase, WW and PDZ domain containing 3	260425	3.33005		MPP2	membrane protein, palmitoylated 2 (MAGUK p55 subfamily member 2)	4355	2.43852
	SPANXN3	SPANX family, member N3	139067	3.32976		B3GAT1	beta-1,3-glucuronyltransferase 1 (glucuronosyltransferase P)	27087	2.43621
	MRPL42P5	mitochondrial ribosomal protein L42 pseudogene 5	359821	3.32642		FYB	FYN binding protein	2533	2.42966
	C11orf41	chromosome 11 open reading frame 41	25758	3.32341		SYNE1	spectrin repeat containing, nuclear envelope 1	23345	2.42839
	ALS2CR12	amyotrophic lateral sclerosis 2 (juvenile) chromosome region, candidate 12	130540	3.32279		CD164	CD164 molecule, sialomucin	8763	2.42839
	SFMBT1	Scm-like with four mbt domains 1	51460	3.32161		WFDC12	WAP four-disulfide core domain 12	128488	2.42772
	IGLON5	IgLON family member 5	402665	3.32138		XG	Xg blood group	7499	2.42671
	KCNJ5	potassium inwardly-rectifying channel, subfamily J, member 5	3762	3.31889		OR1S1	olfactory receptor, family 1, subfamily S, member 1	219959	2.4189
	FKSG2	tumor protein, translationally-controlled 1 pseudogene	59347	3.31715		ABHD6	abhydrolase domain containing 6	57406	2.41683
	ZSCAN4	zinc finger and SCAN domain containing 4	201516	3.31215		ANTXR1	anthrax toxin receptor 1	84168	2.41255
	ITGB1BP2	integrin beta 1 binding protein (melusin) 2	26548	3.31096		ST8SIA6	ST8 alpha-N-acetyl-neuraminide alpha-2,8-sialyltransferase 6	338596	2.41173
	OR56A1	olfactory receptor, family 56, subfamily A, member 1	120796	3.30985		RPS21	ribosomal protein S21	6227	2.40875
	SOX6	SRY (sex determining region Y)-box 6	55553	3.30985		HAO2	hydroxyacid oxidase 2 (long chain)	51179	2.40745
	SLC2A9	solute carrier family 2 (facilitated glucose transporter), member 9	56606	3.30949		REST	RE1-silencing transcription factor	5978	2.40729
	OR6B1	olfactory receptor, family 6, subfamily B, member 1	135946	3.30781		LRTM1	leucine-rich repeats and transmembrane domains 1	57408	2.4064
	EFHB	EF-hand domain family, member B	151651	3.30564		MPZ	myelin protein zero	4359	2.4047
	CDH26	cadherin 26	60437	3.28891		EPM2AIP1	EPM2A (laforin) interacting protein 1	9852	2.4038
	PPARGC1A	peroxisome proliferator-activated receptor gamma, coactivator 1 alpha	10891	3.28847		ABCC8	ATP-binding cassette, sub-family C (CFTR/MRP), member 8	6833	2.39858
	FAM176A	family with sequence similarity 176, member A	84141	3.28815		SGK1	serum/glucocorticoid regulated kinase 1	6446	2.39788
	AFF3	AF4/FMR2 family, member 3	3899	3.2842		LOC285768	hypothetical LOC285768	285768	2.39788
	LOC126536	hypothetical LOC126536	126536	3.27532		ATP9A	ATPase, class II, type 9A	10079	2.39652
	NCR2	natural cytotoxicity triggering receptor 2	9436	3.26227		LRRC7	leucine rich repeat containing 7	57554	2.39648
	KCNAB1	potassium voltage-gated channel, shaker-related subfamily, beta member 1	7881	3.25676		COL4A5	collagen, type IV, alpha 5	1287	2.39588
	GAGE10	G antigen 10	643832	3.25543		COG5	component of oligomeric golgi complex 5	10466	2.39412
	ZMAT1	zinc finger, matrin type 1	84460	3.25526		NKD1	naked cuticle homolog 1 (Drosophila)	85407	2.39393
	C6orf120	chromosome 6 open reading frame 120	387263	3.25419		MYH9	myosin, heavy chain 9, non-muscle	4627	2.39117
	ANKRD34B	ankyrin repeat domain 34B	340120	3.24988		C20orf165	chromosome 20 open reading frame 165	128497	2.39042
	CRYBA4	crystallin, beta A4	1413	3.24656		SLCO2B1	solute carrier organic anion transporter family, member 2B1	11309	2.38834
	SLC34A2	solute carrier family 34 (sodium phosphate), member 2	10568	3.24388		NDUFS5	NADH dehydrogenase (ubiquinone) Fe-S protein 5, 15kDa (NADH-coenzyme Q reductase)	4725	2.38429
	OR4E2	olfactory receptor, family 4, subfamily E, member 2	26686	3.24154		FLJ12825	hypothetical LOC440101	440101	2.38354
	ASCC1	activating signal cointegrator 1 complex subunit 1	51008	3.22645		GC	group-specific component (vitamin D binding protein)	2638	2.38267
	GEMIN6	gem (nuclear organelle) associated protein 6	79833	3.21665		COG2	component of oligomeric golgi complex 2	22796	2.38158
	ANP32E	acidic (leucine-rich) nuclear phosphoprotein 32 family, member E	81611	3.21452		MFSD1	major facilitator superfamily domain containing 1	64747	2.37802
	TF	transferrin	7018	3.21248		TAS2R38	taste receptor, type 2, member 38	5726	2.3778
	IGSF6	immunoglobulin superfamily, member 6	10261	3.21101		REM2	RAS (RAD and GEM)-like GTP binding 2	161253	2.37734
	EIF4EBP3	eukaryotic translation initiation factor 4E binding protein 3	8637	3.20889		WDR88	WD repeat domain 88	126248	2.37681
	SCGB3A2	secretoglobin, family 3A, member 2	117156	3.20889		CNGA4	cyclic nucleotide gated channel alpha 4	1262	2.37504
	MIER1	mesoderm induction early response 1 homolog (Xenopus laevis)	57708	3.20652		CMAS	cytidine monophosphate N-acetylneuraminic acid synthetase	55907	2.36982
	LAMA4	laminin, alpha 4	3910	3.20459		SMAGP	small cell adhesion glycoprotein	57228	2.36481
	CLN8	ceroid-lipofuscinosis, neuronal 8 (epilepsy, progressive with mental retardation)	2055	3.20353		SGPL1	sphingosine-1-phosphate lyase 1	8879	2.36446
	LOC643837	hypothetical LOC643837	643837	3.20252		LYVE1	lymphatic vessel endothelial hyaluronan receptor 1	10894	2.36153
	SNX30	sorting nexin family member 30	401548	3.20081		DSCR9	Down syndrome critical region gene 9 (non-protein coding)	257203	2.36148
	REPS1	RALBP1 associated Eps domain containing 1	85021	3.20063		ANKS1A	ankyrin repeat and sterile alpha motif domain containing 1A	23294	2.35913
	DCD	dermcidin	117159	3.19962		TRPV2	transient receptor potential cation channel, subfamily V, member 2	51393	2.35899
	ACTL6B	actin-like 6B	51412	3.19882		HLA-DMA	major histocompatibility complex, class II, DM alpha	3108	2.35627
	SCAND3	SCAN domain containing 3	114821	3.19666		CDKL1	cyclin-dependent kinase-like 1 (CDC2-related kinase)	8814	2.3515
	CWF19L2	CWF19-like 2, cell cycle control (S. pombe)	143884	3.19591		CPS1	carbamoyl-phosphate synthase 1, mitochondrial	1373	2.35104
	KLHL22	kelch-like 22 (Drosophila)	84861	3.19562		CAPN3	calpain 3, (p94)	825	2.34918
	OR2G2	olfactory receptor, family 2, subfamily G, member 2	81470	3.19056		RYBP	RING1 and YY1 binding protein	23429	2.34743
	DACT3	dapper, antagonist of beta-catenin, homolog 3 (Xenopus laevis)	147906	3.18954		CHRNB1	cholinergic receptor, nicotinic, beta 1 (muscle)	1140	2.34713
	LOC55908	hepatocellular carcinoma-associated gene TD26	55908	3.18068		PPARG	peroxisome proliferator-activated receptor gamma	5468	2.34489
	SPAG16	sperm associated antigen 16	79582	3.17713		KRTAP10-1	keratin associated protein 10-1	386677	2.34207
	PLAC4	placenta-specific 4	191585	3.17475		NPAS2	neuronal PAS domain protein 2	4862	2.34107
	DEFB128	defensin, beta 128	245939	3.17194		SLC35F1	solute carrier family 35, member F1	222553	2.33801
	SH2D4B	SH2 domain containing 4B	387694	3.17165		OR2B3	olfactory receptor, family 2, subfamily B, member 3	442184	2.33801
	C22orf34	chromosome 22 open reading frame 34	348645	3.17029		FZD2	frizzled homolog 2 (Drosophila)	2535	2.33442
	SPATS2L	spermatogenesis associated, serine-rich 2-like	26010	3.16569		PLCZ1	phospholipase C, zeta 1	89869	2.33383
	C5orf44	chromosome 5 open reading frame 44	80006	3.16471		H3F3C	H3 histone, family 3C	440093	2.33136
	CCL7	chemokine (C-C motif) ligand 7	6354	3.1576		EIF3H	eukaryotic translation initiation factor 3, subunit H	8667	2.3311
	ERBB2IP	erbb2 interacting protein	55914	3.1573		USP19	ubiquitin specific peptidase 19	10869	2.32979
	MFN2	mitofusin 2	9927	3.15237		MYBPC1	myosin binding protein C, slow type	4604	2.32889
	CADPS2	Ca++-dependent secretion activator 2	93664	3.14568		LMO1	LIM domain only 1 (rhombotin 1)	4004	2.32837
	C13orf31	chromosome 13 open reading frame 31	144811	3.13876		FBN1	fibrillin 1	2200	2.32727
	SNX10	sorting nexin 10	29887	3.13843		LPPR1	lipid phosphate phosphatase-related protein type 1	54886	2.32459
	KLRG1	killer cell lectin-like receptor subfamily G, member 1	10219	3.13743		NKAIN3	Na+/K+ transporting ATPase interacting 3	286183	2.32248
	SPEG	SPEG complex locus	10290	3.13431		TSC22D1	TSC22 domain family, member 1	8848	2.32206
	MPP5	membrane protein, palmitoylated 5 (MAGUK p55 subfamily member 5)	64398	3.13323		GREB1L	growth regulation by estrogen in breast cancer-like	80000	2.32136
	SOD3	superoxide dismutase 3, extracellular	6649	3.13245		TCF23	transcription factor 23	150921	2.32088
	TNFRSF19	tumor necrosis factor receptor superfamily, member 19	55504	3.13124		DBT	dihydrolipoamide branched chain transacylase E2	1629	2.32004
	TUBGCP3	tubulin, gamma complex associated protein 3	10426	3.12748		SOX6	SRY (sex determining region Y)-box 6	55553	2.31843
	SUV420H2	suppressor of variegation 4-20 homolog 2 (Drosophila)	84787	3.11916		ERC2	ELKS/RAB6-interacting/CAST family member 2	26059	2.31723
	SCN2A	sodium channel, voltage-gated, type II, alpha subunit	6326	3.11553		ATP6V0A1	ATPase, H+ transporting, lysosomal V0 subunit a1	535	2.31324
	MYEOV2	myeloma overexpressed 2	150678	3.11553		TCHH	trichohyalin	7062	2.31211
	MMP7	matrix metallopeptidase 7 (matrilysin, uterine)	4316	3.10699		SLC25A33	solute carrier family 25, member 33	84275	2.31211
	GCOM1	GRINL1A complex locus	145781	3.1022		DKFZp434L192	hypothetical protein DKFZp434L192	222029	2.31037
	KDM1A	lysine (K)-specific demethylase 1A	23028	3.09914		DHDDS	dehydrodolichyl diphosphate synthase	79947	2.30947
	OR4A16	olfactory receptor, family 4, subfamily A, member 16	81327	3.09853		GSTM3	glutathione S-transferase mu 3 (brain)	2947	2.30947
	DDAH1	dimethylarginine dimethylaminohydrolase 1	23576	3.09527		CNTN5	contactin 5	53942	2.30882
	SGCZ	sarcoglycan, zeta	137868	3.09381		C7orf46	chromosome 7 open reading frame 46	340277	2.30249
	FAM3D	family with sequence similarity 3, member D	131177	3.09199		KRTAP10-4	keratin associated protein 10-4	386672	2.29956
	IL17RD	interleukin 17 receptor D	54756	3.09199		SNORD116-7	small nucleolar RNA, C/D box 116-7	100033419	2.29954
	CLDN18	claudin 18	51208	3.08827		POU1F1	POU class 1 homeobox 1	5449	2.29734
	TMEM63B	transmembrane protein 63B	55362	3.08464		SATL1	spermidine/spermine N1-acetyl transferase-like 1	340562	2.29707
	TCTN2	tectonic family member 2	79867	3.08361		ZNF433	zinc finger protein 433	163059	2.29401
	TTLL11	tubulin tyrosine ligase-like family, member 11	158135	3.0808		LPPR4	lipid phosphate phosphatase-related protein type 4	9890	2.29248
	SYCN	syncollin	342898	3.08019		OR5M11	olfactory receptor, family 5, subfamily M, member 11	219487	2.29241
	TMEM129	transmembrane protein 129	92305	3.07818		XGPY2	Xg pseudogene, Y-linked 2	100132596	2.29187
	CALCA	calcitonin-related polypeptide alpha	796	3.0775		DSC2	desmocollin 2	1824	2.28885
	SYN1	synapsin I	6853	3.07689		PLP2	proteolipid protein 2 (colonic epithelium-enriched)	5355	2.28607
	ATP8A2	ATPase, aminophospholipid transporter, class I, type 8A, member 2	51761	3.07683		AMFR	autocrine motility factor receptor	267	2.28466
	KCTD1	potassium channel tetramerisation domain containing 1	284252	3.07584		RHOT1	ras homolog gene family, member T1	55288	2.28294
	HLA-DOA	major histocompatibility complex, class II, DO alpha	3111	3.07319		GFAP	glial fibrillary acidic protein	2670	2.27675
	TLR7	toll-like receptor 7	51284	3.07253		NSMCE4A	non-SMC element 4 homolog A (S. cerevisiae)	54780	2.27607
	WNT2	wingless-type MMTV integration site family member 2	7472	3.07207		ADAM7	ADAM metallopeptidase domain 7	8756	2.2709
	RNF165	ring finger protein 165	494470	3.0679		C12orf72	chromosome 12 open reading frame 72	254013	2.26827
	BRWD1	bromodomain and WD repeat domain containing 1	54014	3.06553		RPA4	replication protein A4, 30kDa	29935	2.26788
	SP5	Sp5 transcription factor	389058	3.0588		ANGPTL2	angiopoietin-like 2	23452	2.26573
	IL1F7	interleukin 1 family, member 7 (zeta)	27178	3.05512		CXXC1	CXXC finger 1 (PHD domain)	30827	2.26296
	KRT33A	keratin 33A	3883	3.05112		GMIP	GEM interacting protein	51291	2.26149
	B2M	beta-2-microglobulin	567	3.05051		NCRNA00167	non-protein coding RNA 167	440072	2.26023
	SF3A1	splicing factor 3a, subunit 1, 120kDa	10291	3.04961		ELAVL4	ELAV (embryonic lethal, abnormal vision, Drosophila)-like 4 (Hu antigen D)	1996	2.26009
	ARGFXP2	arginine-fifty homeobox pseudogene 2	503640	3.04704		GLRA3	glycine receptor, alpha 3	8001	2.25997
	TRIM67	tripartite motif-containing 67	440730	3.0468		SYCE1L	synaptonemal complex central element protein 1-like	100130958	2.25948
	NPAT	nuclear protein, ataxia-telangiectasia locus	4863	3.04473		TMEM170A	transmembrane protein 170A	124491	2.25948
	SATB1	SATB homeobox 1	6304	3.04261		C3orf55	chromosome 3 open reading frame 55	152078	2.25556
	KIAA0146	KIAA0146	23514	3.04233		MYBPH	myosin binding protein H	4608	2.25494
	RDM1	RAD52 motif 1	201299	3.03889		CKAP2	cytoskeleton associated protein 2	26586	2.25329
	VTN	vitronectin	7448	3.03889		RAB11FIP1	RAB11 family interacting protein 1 (class I)	80223	2.25249
	FAM134B	family with sequence similarity 134, member B	54463	3.03875		HDHD3	haloacid dehalogenase-like hydrolase domain containing 3	81932	2.25189
	RNF38	ring finger protein 38	152006	3.02963		RFX6	regulatory factor X, 6	222546	2.25099
	SVEP1	sushi, von Willebrand factor type A, EGF and pentraxin domain containing 1	79987	3.02963		FKBPL	FK506 binding protein like	63943	2.24552
	GNG8	guanine nucleotide binding protein (G protein), gamma 8	94235	3.02904		AR	androgen receptor	367	2.24187
	SYNE2	spectrin repeat containing, nuclear envelope 2	23224	3.02855		GLB1L3	galactosidase, beta 1-like 3	112937	2.24124
	SERAC1	serine active site containing 1	84947	3.02635		ITGA4	integrin, alpha 4 (antigen CD49D, alpha 4 subunit of VLA-4 receptor)	3676	2.23982
	SRSF3	serine/arginine-rich splicing factor 3	6428	3.01886		PCDHA7	protocadherin alpha 7	56141	2.23971
	CXCL3	chemokine (C-X-C motif) ligand 3	2921	3.01715		ITIH4	inter-alpha (globulin) inhibitor H4 (plasma Kallikrein-sensitive glycoprotein)	3700	2.23862
	MAGEA10	melanoma antigen family A, 10	4109	3.01673		KCNJ15	potassium inwardly-rectifying channel, subfamily J, member 15	3772	2.23646
	FAM156A	family with sequence similarity 156, member A	29057	3.01673		SPACA5	sperm acrosome associated 5	389852	2.23626
	RP1-177G6.2	hypothetical protein LOC286411	286411	3.01246		TBC1D15	TBC1 domain family, member 15	64786	2.23619
	CEBPA	CCAAT/enhancer binding protein (C/EBP), alpha	1050	3.01223		OLFML1	olfactomedin-like 1	283298	2.23486
	DYNC1I2	dynein, cytoplasmic 1, intermediate chain 2	1781	3.01033		NCRNA00086	non-protein coding RNA 86	399668	2.23347
	GRPR	gastrin-releasing peptide receptor	2925	3.0082		ZC4H2	zinc finger, C4H2 domain containing	55906	2.23347
	FAM3A	family with sequence similarity 3, member A	60343	3.0082		MAPT	microtubule-associated protein tau	4137	2.23259
	DTNA	dystrobrevin, alpha	1837	3.0043		CXorf66	chromosome X open reading frame 66	347487	2.23067
	RPL31	ribosomal protein L31	6160	3.0031		OR2G3	olfactory receptor, family 2, subfamily G, member 3	81469	2.22562
	SNX2	sorting nexin 2	6643	3.00042		TET1	tet oncogene 1	80312	2.2248
	HFM1	HFM1, ATP-dependent DNA helicase homolog (S. cerevisiae)	164045	2.99535		ANO6	anoctamin 6	196527	2.22331
	FAM71A	family with sequence similarity 71, member A	149647	2.99535		HMBOX1	homeobox containing 1	79618	2.22321
	COMMD10	COMM domain containing 10	51397	2.9934		RRAGC	Ras-related GTP binding C	64121	2.22054
	FGF11	fibroblast growth factor 11	2256	2.99322		MPZL1	myelin protein zero-like 1	9019	2.22054
	ABCG4	ATP-binding cassette, sub-family G (WHITE), member 4	64137	2.99187		LGALS3BP	lectin, galactoside-binding, soluble, 3 binding protein	3959	2.22051
	STARD3	StAR-related lipid transfer (START) domain containing 3	10948	2.98921		COPS5	COP9 constitutive photomorphogenic homolog subunit 5 (Arabidopsis)	10987	2.22047
	KRT34	keratin 34	3885	2.98921		NDUFAF2	NADH dehydrogenase (ubiquinone) 1 alpha subcomplex, assembly factor 2	91942	2.2199
	NAA25	N(alpha)-acetyltransferase 25, NatB auxiliary subunit	80018	2.98915		UQCRH	ubiquinol-cytochrome c reductase hinge protein	7388	2.21801
	PRELP	proline/arginine-rich end leucine-rich repeat protein	5549	2.98417		KANK3	KN motif and ankyrin repeat domains 3	256949	2.21737
	CADM3	cell adhesion molecule 3	57863	2.98417		C6orf195	chromosome 6 open reading frame 195	154386	2.21731
	ATP13A2	ATPase type 13A2	23400	2.98417		PDE3A	phosphodiesterase 3A, cGMP-inhibited	5139	2.21626
	STK11	serine/threonine kinase 11	6794	2.97873		MTMR10	myotubularin related protein 10	54893	2.21544
	SLC9A10	solute carrier family 9, member 10	285335	2.97603		PI15	peptidase inhibitor 15	51050	2.21499
	MGLL	monoglyceride lipase	11343	2.97603		NBR1	neighbor of BRCA1 gene 1	4077	2.21449
	SNORD67	small nucleolar RNA, C/D box 67	692108	2.97561		ETV4	ets variant 4	2118	2.21449
	USP42	ubiquitin specific peptidase 42	84132	2.97428		FAM133B	family with sequence similarity 133, member B	257415	2.21436
	PLCD1	phospholipase C, delta 1	5333	2.97245		BUB1B	budding uninhibited by benzimidazoles 1 homolog beta (yeast)	701	2.21255
	TOPBP1	topoisomerase (DNA) II binding protein 1	11073	2.97245		DMRTA1	DMRT-like family A1	63951	2.21082
	SLCO1B1	solute carrier organic anion transporter family, member 1B1	10599	2.97181		SLC25A26	solute carrier family 25, member 26	115286	2.20982
	FLYWCH1	FLYWCH-type zinc finger 1	84256	2.96949		DDO	D-aspartate oxidase	8528	2.20924
	THUMPD3	THUMP domain containing 3	25917	2.96887		DST	dystonin	667	2.20924
	DIDO1	death inducer-obliterator 1	11083	2.96584		MDM1	Mdm1 nuclear protein homolog (mouse)	56890	2.20923
	GPR12	G protein-coupled receptor 12	2835	2.96372		OSBP	oxysterol binding protein	5007	2.20662
	FBXO41	F-box protein 41	150726	2.96264		TRIML1	tripartite motif family-like 1	339976	2.20454
	INO80D	INO80 complex subunit D	54891	2.95908		PROM1	prominin 1	8842	2.20454
	CXorf23	chromosome X open reading frame 23	256643	2.95775		SDHB	succinate dehydrogenase complex, subunit B, iron sulfur (Ip)	6390	2.20421
	SLC38A5	solute carrier family 38, member 5	92745	2.95775		LHCGR	luteinizing hormone/choriogonadotropin receptor	3973	2.20404
	FMN1	formin 1	342184	2.95735		CWC22	CWC22 spliceosome-associated protein homolog (S. cerevisiae)	57703	2.2017
	LOC390858	ACYL3 pseudogene	390858	2.95726		DCDC2B	doublecortin domain containing 2B	149069	2.20169
	C2orf39	chromosome 2 open reading frame 39	92749	2.95552		MRPS21	mitochondrial ribosomal protein S21	54460	2.20169
	SEC31B	SEC31 homolog B (S. cerevisiae)	25956	2.95406		ARHGAP12	Rho GTPase activating protein 12	94134	2.20084
	MID1	midline 1 (Opitz/BBB syndrome)	4281	2.95356		DCAF8	DDB1 and CUL4 associated factor 8	50717	2.19667
	TFDP3	transcription factor Dp family, member 3	51270	2.95356		SNX30	sorting nexin family member 30	401548	2.19487
	AQR	aquarius homolog (mouse)	9716	2.94971		SSH1	slingshot homolog 1 (Drosophila)	54434	2.19419
	C18orf21	chromosome 18 open reading frame 21	83608	2.94963		C15orf56	chromosome 15 open reading frame 56	644809	2.19191
	VPS37A	vacuolar protein sorting 37 homolog A (S. cerevisiae)	137492	2.94571		TACO1	translational activator of mitochondrially encoded cytochrome c oxidase I	51204	2.19142
	PRX	periaxin	57716	2.94151		SLC25A25	solute carrier family 25 (mitochondrial carrier	114789	2.18998
	ZSCAN20	zinc finger and SCAN domain containing 20	7579	2.9411		SLC38A1	solute carrier family 38, member 1	81539	2.18954
	NDN	necdin homolog (mouse)	4692	2.9383		BVES	blood vessel epicardial substance	11149	2.18945
	ZNF385A	zinc finger protein 385A	25946	2.93788		ESR2	estrogen receptor 2 (ER beta)	2100	2.18908
	LOC283332	hypothetical LOC283332	283332	2.93446		WFDC5	WAP four-disulfide core domain 5	149708	2.18902
	CDC20	cell division cycle 20 homolog (S. cerevisiae)	991	2.93012		PLAG1	pleiomorphic adenoma gene 1	5324	2.1889
	C20orf11	chromosome 20 open reading frame 11	54994	2.92984		LMNB1	lamin B1	4001	2.18841
	KLF2	Kruppel-like factor 2 (lung)	10365	2.92926		SCARNA8	small Cajal body-specific RNA 8	677776	2.18753
	MMP20	matrix metallopeptidase 20	9313	2.92793		CCR2	chemokine (C-C motif) receptor 2	729230	2.18612
	C19orf28	chromosome 19 open reading frame 28	126321	2.92519		HSPB3	heat shock 27kDa protein 3	8988	2.18368
	PVRL3	poliovirus receptor-related 3	25945	2.92497		LTA4H	leukotriene A4 hydrolase	4048	2.1826
	LOC154822	hypothetical LOC154822	154822	2.92487		FRMD1	FERM domain containing 1	79981	2.18148
	HOXA7	homeobox A7	3204	2.9215		ANKRD42	ankyrin repeat domain 42	338699	2.17875
	STAB2	stabilin 2	55576	2.92083		KIAA0087	KIAA0087	9808	2.17828
	COX16	COX16 cytochrome c oxidase assembly homolog (S. cerevisiae)	51241	2.92069		NR4A2	nuclear receptor subfamily 4, group A, member 2	4929	2.17808
	GPR114	G protein-coupled receptor 114	221188	2.92055		SGPP2	sphingosine-1-phosphate phosphatase 2	130367	2.17808
	NNMT	nicotinamide N-methyltransferase	4837	2.91996		MAD2L1	MAD2 mitotic arrest deficient-like 1 (yeast)	4085	2.17733
	C21orf54	chromosome 21 open reading frame 54	728409	2.91787		CECR5	cat eye syndrome chromosome region, candidate 5	27440	2.17319
	HLA-DMB	major histocompatibility complex, class II, DM beta	3109	2.91726		MAP1LC3C	microtubule-associated protein 1 light chain 3 gamma	440738	2.17306
	GPX6	glutathione peroxidase 6 (olfactory)	257202	2.91668		APLP2	amyloid beta (A4) precursor-like protein 2	334	2.17254
	APOA5	apolipoprotein A-V	116519	2.91599		LDHC	lactate dehydrogenase C	3948	2.17254
	ELOVL3	elongation of very long chain fatty acids (FEN1/Elo2, SUR4/Elo3, yeast)-like 3	83401	2.91504		GLRX3	glutaredoxin 3	10539	2.17225
	PAGE3	P antigen family, member 3 (prostate associated)	139793	2.91226		LOC284009	hypothetical protein LOC284009	284009	2.17154
	ARHGAP36	Rho GTPase activating protein 36	158763	2.91226		LRRC8D	leucine rich repeat containing 8 family, member D	55144	2.17058
	OR4C15	olfactory receptor, family 4, subfamily C, member 15	81309	2.91202		CREG1	cellular repressor of E1A-stimulated genes 1	8804	2.17058
	HS3ST5	heparan sulfate (glucosamine) 3-O-sulfotransferase 5	222537	2.90946		CRIPAK	cysteine-rich PAK1 inhibitor	285464	2.17037
	PRRT1	proline-rich transmembrane protein 1	80863	2.90946		BMI1	BMI1 polycomb ring finger oncogene	648	2.16739
	KRTAP3-2	keratin associated protein 3-2	83897	2.90782		LOC147727	hypothetical LOC147727	147727	2.1645
	HSPA13	heat shock protein 70kDa family, member 13	6782	2.90688		C9orf5	chromosome 9 open reading frame 5	23731	2.16207
	NRXN1	neurexin 1	9378	2.9052		ZDHHC21	zinc finger, DHHC-type containing 21	340481	2.16207
	LEPROTL1	leptin receptor overlapping transcript-like 1	23484	2.90417		NRG2	neuregulin 2	9542	2.16203
	KDM6A	lysine (K)-specific demethylase 6A	7403	2.90403		DMGDH	dimethylglycine dehydrogenase	29958	2.16203
	C10orf128	chromosome 10 open reading frame 128	170371	2.90389		FLJ37543	hypothetical protein FLJ37543	285668	2.16203
	KRTAP10-10	keratin associated protein 10-10	353333	2.90323		MSRA	methionine sulfoxide reductase A	4482	2.16045
	UNC119	unc-119 homolog (C. elegans)	9094	2.90004		QARS	glutaminyl-tRNA synthetase	5859	2.16033
	STAMBP	STAM binding protein	10617	2.89822		ZNF479	zinc finger protein 479	90827	2.15995
	ATP10B	ATPase, class V, type 10B	23120	2.89578		CMC1	COX assembly mitochondrial protein homolog (S. cerevisiae)	152100	2.158
	COX5A	cytochrome c oxidase subunit Va	9377	2.89308		FGFR1	fibroblast growth factor receptor 1	2260	2.15779
	CYP2F1	cytochrome P450, family 2, subfamily F, polypeptide 1	1572	2.89266		ERICH1	glutamate-rich 1	157697	2.15779
	BLMH	bleomycin hydrolase	642	2.89228		OR4Q3	olfactory receptor, family 4, subfamily Q, member 3	441669	2.15665
	IFI44L	interferon-induced protein 44-like	10964	2.88783		DYNLRB2	dynein, light chain, roadblock-type 2	83657	2.15636
	PPIP5K2	diphosphoinositol pentakisphosphate kinase 2	23262	2.88776		CCDC102A	coiled-coil domain containing 102A	92922	2.15636
	FGF1	fibroblast growth factor 1 (acidic)	2246	2.88776		GHRHR	growth hormone releasing hormone receptor	2692	2.15503
	DGKK	diacylglycerol kinase, kappa	139189	2.88763		TMEM185B	transmembrane protein 185B (pseudogene)	79134	2.15471
	MBL2	mannose-binding lectin (protein C) 2, soluble (opsonic defect)	4153	2.88541		ZNF710	zinc finger protein 710	374655	2.15452
	SEMA3F	sema domain, immunoglobulin domain (Ig), short basic domain, secreted, (semaphorin) 3F	6405	2.8852		NAT15	N-acetyltransferase 15 (GCN5-related, putative)	79903	2.1538
	ZCCHC16	zinc finger, CCHC domain containing 16	340595	2.88354		ADAL	adenosine deaminase-like	161823	2.15171
	ABI3BP	ABI family, member 3 (NESH) binding protein	25890	2.88172		PPP1R3G	protein phosphatase 1, regulatory (inhibitor) subunit 3G	648791	2.15145
	MAF	v-maf musculoaponeurotic fibrosarcoma oncogene homolog (avian)	4094	2.87945		CASP5	caspase 5, apoptosis-related cysteine peptidase	838	2.15122
	CNTN4	contactin 4	152330	2.87825		NICN1	nicolin 1	84276	2.15101
	HSD17B3	hydroxysteroid (17-beta) dehydrogenase 3	3293	2.87777		ATP6V1C2	ATPase, H+ transporting, lysosomal 42kDa, V1 subunit C2	245973	2.15013
	PRICKLE1	prickle homolog 1 (Drosophila)	144165	2.87742		BCOR	BCL6 corepressor	54880	2.14941
	ITLN2	intelectin 2	142683	2.87705		FAM120C	family with sequence similarity 120C	54954	2.14941
	CLCA1	chloride channel accessory 1	1179	2.87705		BMPR1A	bone morphogenetic protein receptor, type IA	657	2.14885
	LOC728989	phosphodiesterase 4D interacting protein pseudogene	728989	2.87705		GALM	galactose mutarotase (aldose 1-epimerase)	130589	2.14557
	TOX3	TOX high mobility group box family member 3	27324	2.87593		SVIL	supervillin	6840	2.14404
	NDUFAF2	NADH dehydrogenase (ubiquinone) 1 alpha subcomplex, assembly factor 2	91942	2.87426		HEXIM2	hexamthylene bis-acetamide inducible 2	124790	2.14309
	EGFLAM	EGF-like, fibronectin type III and laminin G domains	133584	2.8709		CD300C	CD300c molecule	10871	2.14309
	ZNF679	zinc finger protein 679	168417	2.86965		CLCA3P	chloride channel accessory 3 (pseudogene)	9629	2.14236
	CCDC73	coiled-coil domain containing 73	493860	2.86926		NSFL1C	NSFL1 (p97) cofactor (p47)	55968	2.14126
	PARP15	poly (ADP-ribose) polymerase family, member 15	165631	2.86787		RCAN3	RCAN family member 3	11123	2.13747
	UBE3B	ubiquitin protein ligase E3B	89910	2.86739		CD84	CD84 molecule	8832	2.13747
	ABCG2	ATP-binding cassette, sub-family G (WHITE), member 2	9429	2.85939		C2CD2	C2 calcium-dependent domain containing 2	25966	2.13679
	GRID1	glutamate receptor, ionotropic, delta 1	2894	2.85823		GPR4	G protein-coupled receptor 4	2828	2.13381
	LY6G5C	lymphocyte antigen 6 complex, locus G5C	80741	2.85802		PHYHIP	phytanoyl-CoA 2-hydroxylase interacting protein	9796	2.13238
	KRT36	keratin 36	8689	2.85503		ARPC5L	actin related protein 2/3 complex, subunit 5-like	81873	2.13214
	SPACA3	sperm acrosome associated 3	124912	2.85263		ASZ1	ankyrin repeat, SAM and basic leucine zipper domain containing 1	136991	2.13203
	SPC25	SPC25, NDC80 kinetochore complex component, homolog (S. cerevisiae)	57405	2.8523		C3orf36	chromosome 3 open reading frame 36	80111	2.13024
	RFPL3S	RFPL3 antisense RNA (non-protein coding)	10737	2.85172		YIPF4	Yip1 domain family, member 4	84272	2.12933
	ANKRD58	ankyrin repeat domain 58	347454	2.85128		CCR9	chemokine (C-C motif) receptor 9	10803	2.12793
	ARHGEF6	Rac/Cdc42 guanine nucleotide exchange factor (GEF) 6	9459	2.85128					2.12752
	RASGRP3	RAS guanyl releasing protein 3 (calcium and DAG-regulated)	25780	2.84887		DNAJC27	DnaJ (Hsp40) homolog, subfamily C, member 27	51277	2.12707
	TNRC6C	trinucleotide repeat containing 6C	57690	2.84882		LMBRD1	LMBR1 domain containing 1	55788	2.12701
	C17orf106	chromosome 17 open reading frame 106	100134934	2.84882		C14orf182	chromosome 14 open reading frame 182	283551	2.12682
	UBE2A	ubiquitin-conjugating enzyme E2A (RAD6 homolog)	7319	2.84725		ENTPD5	ectonucleoside triphosphate diphosphohydrolase 5	957	2.12682
	C18orf2	chromosome 18 open reading frame 2	56651	2.84326		SNORD116-4	small nucleolar RNA, C/D box 116-4	100033416	2.12608
	CXorf58	chromosome X open reading frame 58	254158	2.84322		LOC494141	mitochondrial carrier triple repeat 1 pseudogene	494141	2.12102
	DPM1	dolichyl-phosphate mannosyltransferase polypeptide 1, catalytic subunit	8813	2.84048		PATE1	prostate and testis expressed 1	160065	2.12102
	C18orf18	chromosome 18 open reading frame 18	147525	2.83959		EPB41L3	erythrocyte membrane protein band 4.1-like 3	23136	2.12042
	SRPX2	sushi-repeat-containing protein, X-linked 2	27286	2.8392		LSM14B	LSM14B, SCD6 homolog B (S. cerevisiae)	149986	2.11913
	PIP5KL1	phosphatidylinositol-4-phosphate 5-kinase-like 1	138429	2.83666		CRTAM	cytotoxic and regulatory T cell molecule	56253	2.118
	LUZP1	leucine zipper protein 1	7798	2.83553		ROCK1	Rho-associated, coiled-coil containing protein kinase 1	6093	2.11753
	LHFPL2	lipoma HMGIC fusion partner-like 2	10184	2.83469		MAT1A	methionine adenosyltransferase I, alpha	4143	2.11619
	GADD45G	growth arrest and DNA-damage-inducible, gamma	10912	2.83332		CCDC149	coiled-coil domain containing 149	91050	2.11488
	MANF	mesencephalic astrocyte-derived neurotrophic factor	7873	2.83228		BRD9	bromodomain containing 9	65980	2.11023
	RPGRIP1L	RPGRIP1-like	23322	2.832		ZNF704	zinc finger protein 704	619279	2.10987
	ARPP21	cyclic AMP-regulated phosphoprotein, 21 kD	10777	2.82887		TRMT1	TRM1 tRNA methyltransferase 1 homolog (S. cerevisiae)	55621	2.10978
	SRGAP3	SLIT-ROBO Rho GTPase activating protein 3	9901	2.82887		OR10AD1	olfactory receptor, family 10, subfamily AD, member 1	121275	2.10908
	VPS35	vacuolar protein sorting 35 homolog (S. cerevisiae)	55737	2.82854		TXNRD1	thioredoxin reductase 1	7296	2.10908
	TMED4	transmembrane emp24 protein transport domain containing 4	222068	2.8285		GABRB3	gamma-aminobutyric acid (GABA) A receptor, beta 3	2562	2.109
	TAS2R39	taste receptor, type 2, member 39	259285	2.8285		BNIP1	BCL2/adenovirus E1B 19kDa interacting protein 1	662	2.10795
	ANO3	anoctamin 3	63982	2.82713		C8orf22	chromosome 8 open reading frame 22	492307	2.10466
	SERPING1	serpin peptidase inhibitor, clade G (C1 inhibitor), member 1	710	2.82713		ADI1	acireductone dioxygenase 1	55256	2.09532
	HYAL2	hyaluronoglucosaminidase 2	8692	2.82547		37865	septin 3	55964	2.09265
	RBMS2	RNA binding motif, single stranded interacting protein 2	5939	2.82477		CPSF7	cleavage and polyadenylation specific factor 7, 59kDa	79869	2.09124
	NSD1	nuclear receptor binding SET domain protein 1	64324	2.82474		NEBL	nebulette	10529	2.09105
	GAPVD1	GTPase activating protein and VPS9 domains 1	26130	2.82331		FLJ35776	hypothetical LOC649446	649446	2.09072
	ARGFX	arginine-fifty homeobox	503582	2.82206		PRRG3	proline rich Gla (G-carboxyglutamic acid) 3 (transmembrane)	79057	2.08989
	ALG1L	asparagine-linked glycosylation 1-like	200810	2.82206		ULK2	unc-51-like kinase 2 (C. elegans)	9706	2.08732
	PEX5L	peroxisomal biogenesis factor 5-like	51555	2.82206		MXRA7	matrix-remodelling associated 7	439921	2.08732
	LRP1	low density lipoprotein receptor-related protein 1	4035	2.82149		LOC100133308	Ras suppressor protein 1 pseudogene	100133308	2.08637
	RAD54L	RAD54-like (S. cerevisiae)	8438	2.82142		TMEM216	transmembrane protein 216	51259	2.08528
	TMC1	transmembrane channel-like 1	117531	2.81998		CDH17	cadherin 17, LI cadherin (liver-intestine)	1015	2.08502
	OR2AG1	olfactory receptor, family 2, subfamily AG, member 1	144125	2.81944		TBX5	T-box 5	6910	2.08365
	DLEU7	deleted in lymphocytic leukemia, 7	220107	2.81867		EGFLAM	EGF-like, fibronectin type III and laminin G domains	133584	2.08254
	KCNA6	potassium voltage-gated channel, shaker-related subfamily, member 6	3742	2.81821		LOC340357	hypothetical LOC340357	340357	2.08245
	PRR18	proline rich 18	285800	2.81796		MFAP3	microfibrillar-associated protein 3	4238	2.08029
	OPRM1	opioid receptor, mu 1	4988	2.81796		KLK1	kallikrein 1	3816	2.07986
	C12orf39	chromosome 12 open reading frame 39	80763	2.81493		PURB	purine-rich element binding protein B	5814	2.07728
	DDIT4	DNA-damage-inducible transcript 4	54541	2.81327		HADH	hydroxyacyl-CoA dehydrogenase	3033	2.06521
	TPTE2P3	transmembrane phosphoinositide 3-phosphatase and tensin homolog 2 pseudogene 3	220115	2.81191		CD52	CD52 molecule	1043	2.06457
	CLPB	ClpB caseinolytic peptidase B homolog (E. coli)	81570	2.81177		ARL17B	ADP-ribosylation factor-like 17B	641522	2.06277
	C14orf132	chromosome 14 open reading frame 132	56967	2.81026		SERINC2	serine incorporator 2	347735	2.06222
	NKX2-4	NK2 homeobox 4	644524	2.80967		LOC283174	hypothetical LOC283174	283174	2.06188
	ZNF323	zinc finger protein 323	64288	2.8075		C9orf103	chromosome 9 open reading frame 103	414328	2.06085
	OR6S1	olfactory receptor, family 6, subfamily S, member 1	341799	2.80706		PIGO	phosphatidylinositol glycan anchor biosynthesis, class O	84720	2.06085
	NCRNA00099	non-protein coding RNA 99	359822	2.80627		FMR1	fragile X mental retardation 1	2332	2.06076
	PRTFDC1	phosphoribosyl transferase domain containing 1	56952	2.8061		DUSP21	dual specificity phosphatase 21	63904	2.06076
	39873	membrane-associated ring finger (C3HC4) 9	92979	2.80512		ST14	suppression of tumorigenicity 14 (colon carcinoma)	6768	2.05894
	GAS7	growth arrest-specific 7	8522	2.80225		TRAPPC4	trafficking protein particle complex 4	51399	2.05894
	IMPAD1	inositol monophosphatase domain containing 1	54928	2.80109		C11orf42	chromosome 11 open reading frame 42	160298	2.05894
	KCNH7	potassium voltage-gated channel, subfamily H (eag-related), member 7	90134	2.80036		SMN2	survival of motor neuron 2, centromeric	6607	2.05744
	MRPL19	mitochondrial ribosomal protein L19	9801	2.80036		GRIK1	glutamate receptor, ionotropic, kainate 1	2897	2.05331
	IGSF1	immunoglobulin superfamily, member 1	3547	2.79949		TMPRSS15	transmembrane protease, serine 15	5651	2.05331
	COL17A1	collagen, type XVII, alpha 1	1308	2.79894		RYK	RYK receptor-like tyrosine kinase	6259	2.0513
	PGAP3	post-GPI attachment to proteins 3	93210	2.7985		SNORD116-2	small nucleolar RNA, C/D box 116-2	100033414	2.051
	TMEM72	transmembrane protein 72	643236	2.79537		IFT172	intraflagellar transport 172 homolog (Chlamydomonas)	26160	2.04624
	MPEG1	macrophage expressed 1	219972	2.7949		CLIC5	chloride intracellular channel 5	53405	2.04287
	DIS3L	DIS3 mitotic control homolog (S. cerevisiae)-like	115752	2.79387		C20orf46	chromosome 20 open reading frame 46	55321	2.03845
	USP51	ubiquitin specific peptidase 51	158880	2.79158		ZAR1	zygote arrest 1	326340	2.03755
	SNAPC3	small nuclear RNA activating complex, polypeptide 3, 50kDa	6619	2.78955		LOC92249	hypothetical LOC92249	92249	2.03203
	RAB12	RAB12, member RAS oncogene family	201475	2.78792		GOT1L1	glutamic-oxaloacetic transaminase 1-like 1	137362	2.03117
	DSG2	desmoglein 2	1829	2.78792		TAF6	TAF6 RNA polymerase II, TATA box binding protein (TBP)-associated factor, 80kDa	6878	2.02854
	GLUD2	glutamate dehydrogenase 2	2747	2.78763		CD47	CD47 molecule	961	2.02491
	OR2V2	olfactory receptor, family 2, subfamily V, member 2	285659	2.78585		GMCL1	germ cell-less homolog 1 (Drosophila)	64395	2.02214
	MAN1C1	mannosidase, alpha, class 1C, member 1	57134	2.78417		KRTAP2-1	keratin associated protein 2-1	81872	2.00828
	POMGNT1	protein O-linked mannose beta1,2-N-acetylglucosaminyltransferase	55624	2.78417
	SNRPB2	small nuclear ribonucleoprotein polypeptide B	6629	2.78404
	GPD1L	glycerol-3-phosphate dehydrogenase 1-like	23171	2.78369
	SLC23A1	solute carrier family 23 (nucleobase transporters), member 1	9963	2.78259
	DUSP10	dual specificity phosphatase 10	11221	2.7807
	FCRL5	Fc receptor-like 5	83416	2.7807
	ZSWIM1	zinc finger, SWIM-type containing 1	90204	2.7804
	GHRL	ghrelin/obestatin prepropeptide	51738	2.78034
	FSCN3	fascin homolog 3, actin-bundling protein, testicular (Strongylocentrotus purpuratus)	29999	2.7783
	ZFAND5	zinc finger, AN1-type domain 5	7763	2.77642
	C11orf63	chromosome 11 open reading frame 63	79864	2.77426
	TRIM44	tripartite motif-containing 44	54765	2.77426
	ARNTL2	aryl hydrocarbon receptor nuclear translocator-like 2	56938	2.77309
	KLF14	Kruppel-like factor 14	136259	2.77189
	TOLLIP	toll interacting protein	54472	2.77049
	MRVI1	murine retrovirus integration site 1 homolog	10335	2.77049
	UBE4A	ubiquitination factor E4A (UFD2 homolog, yeast)	9354	2.76672
	TAS2R10	taste receptor, type 2, member 10	50839	2.76343
	LOC729603	calcium binding protein P22 pseudogene	729603	2.76129
	FAM53A	family with sequence similarity 53, member A	152877	2.76117
	KCNE1	potassium voltage-gated channel, Isk-related family, member 1	3753	2.75991
	SLC8A3	solute carrier family 8 (sodium/calcium exchanger), member 3	6547	2.75977
	MCTP2	multiple C2 domains, transmembrane 2	55784	2.758
	LOC285830	hypothetical LOC285830	285830	2.75787
	SPP1	secreted phosphoprotein 1	6696	2.75766
	PCDH20	protocadherin 20	64881	2.75643
	LOC100129055	cyclin Y-like pseudogene	100129055	2.75492
	MBNL2	muscleblind-like 2 (Drosophila)	10150	2.75312
	AKAP14	A kinase (PRKA) anchor protein 14	158798	2.75254
	FRMPD2	FERM and PDZ domain containing 2	143162	2.7514
	HPS1	Hermansky-Pudlak syndrome 1	3257	2.7514
	NUDT9P1	nudix (nucleoside diphosphate linked moiety X)-type motif 9 pseudogene 1	119369	2.7514
	ZNF584	zinc finger protein 584	201514	2.75092
	SNORD115-7	small nucleolar RNA, C/D box 115-7	100033444	2.75088
	TACR1	tachykinin receptor 1	6869	2.74937
	XIRP2	xin actin-binding repeat containing 2	129446	2.74937
	SHROOM4	shroom family member 4	57477	2.74865
	DEFB130	defensin, beta 130	245940	2.74739
	GNB5	guanine nucleotide binding protein (G protein), beta 5	10681	2.74733
	ART3	ADP-ribosyltransferase 3	419	2.74713
	FFAR1	free fatty acid receptor 1	2864	2.7471
	FAM104A	family with sequence similarity 104, member A	84923	2.74539
	CDC42EP4	CDC42 effector protein (Rho GTPase binding) 4	23580	2.74539
	PRAMEF22	PRAME family member 22	653606	2.74399
	ESAM	endothelial cell adhesion molecule	90952	2.74254
	LRRC48	leucine rich repeat containing 48	83450	2.74171
	LOC550643	hypothetical LOC550643	550643	2.74088
	SULF1	sulfatase 1	23213	2.74032
	CABLES1	Cdk5 and Abl enzyme substrate 1	91768	2.73718
	PPIH	peptidylprolyl isomerase H (cyclophilin H)	10465	2.73716
	SNORA36B	small nucleolar RNA, H/ACA box 36B	677818	2.73716
	TSPAN7	tetraspanin 7	7102	2.737
	TRAF5	TNF receptor-associated factor 5	7188	2.73375
	BTBD3	BTB (POZ) domain containing 3	22903	2.7323
	CNDP1	carnosine dipeptidase 1 (metallopeptidase M20 family)	84735	2.73012
	TWISTNB	TWIST neighbor	221830	2.729
	POP5	processing of precursor 5, ribonuclease P/MRP subunit (S. cerevisiae)	51367	2.7287
	AGAP2	ArfGAP with GTPase domain, ankyrin repeat and PH domain 2	116986	2.7287
	NME5	non-metastatic cells 5, protein expressed in (nucleoside-diphosphate kinase)	8382	2.72825
	GPR37L1	G protein-coupled receptor 37 like 1	9283	2.72694
	SLC22A11	solute carrier family 22 (organic anion/urate transporter), member 11	55867	2.7261
	RNF151	ring finger protein 151	146310	2.72608
	REP15	RAB15 effector protein	387849	2.72552
	BCL2L14	BCL2-like 14 (apoptosis facilitator)	79370	2.72552
	CLDN14	claudin 14	23562	2.72057
	TAC3	tachykinin 3	6866	2.71919
	FBXO3	F-box protein 3	26273	2.71868
	ETS1	v-ets erythroblastosis virus E26 oncogene homolog 1 (avian)	2113	2.71868
	BPIL2	bactericidal/permeability-increasing protein-like 2	254240	2.71687
	CPEB2	cytoplasmic polyadenylation element binding protein 2	132864	2.7168
	CCDC13	coiled-coil domain containing 13	152206	2.71622
	PDE7A	phosphodiesterase 7A	5150	2.71571
	DNAJC22	DnaJ (Hsp40) homolog, subfamily C, member 22	79962	2.71287
	SESTD1	SEC14 and spectrin domains 1	91404	2.70906
	CDC42EP3	CDC42 effector protein (Rho GTPase binding) 3	10602	2.70906
	ANKLE1	ankyrin repeat and LEM domain containing 1	126549	2.709
	KLHL1	kelch-like 1 (Drosophila)	57626	2.70854
	SORBS1	sorbin and SH3 domain containing 1	10580	2.70813
	PTPN20A	protein tyrosine phosphatase, non-receptor type 20A	653129	2.70468
	CCDC96	coiled-coil domain containing 96	257236	2.70298
	HOXD12	homeobox D12	3238	2.70256
	NUP43	nucleoporin 43kDa	348995	2.70241
	C6orf201	chromosome 6 open reading frame 201	404220	2.70241
	PEX2	peroxisomal biogenesis factor 2	5828	2.70167
	FAM108C1	family with sequence similarity 108, member C1	58489	2.70155
	TRMT2A	TRM2 tRNA methyltransferase 2 homolog A (S. cerevisiae)	27037	2.70058
	ITGA2B	integrin, alpha 2b (platelet glycoprotein IIb of IIb/IIIa complex, antigen CD41)	3674	2.70051
	ANKRD13B	ankyrin repeat domain 13B	124930	2.70051
	C5orf52	chromosome 5 open reading frame 52	100190949	2.697
	MYH1	myosin, heavy chain 1, skeletal muscle, adult	4619	2.6969
	SP9	Sp9 transcription factor homolog (mouse)	100131390	2.69607
	IDH3G	isocitrate dehydrogenase 3 (NAD+) gamma	3421	2.69491
	PKM2	pyruvate kinase, muscle	5315	2.69458
	MYO5B	myosin VB	4645	2.69432
	ACTL8	actin-like 8	81569	2.69429
	AAA1	asthma-associated alternatively spliced gene 1	404744	2.69297
	GOLGA8A	golgin A8 family, member A	23015	2.6911
	VSIG1	V-set and immunoglobulin domain containing 1	340547	2.6911
	RAB40AL	RAB40A, member RAS oncogene family-like	282808	2.6911
	MAGT1	magnesium transporter 1	84061	2.6911
	SPACA5B	sperm acrosome associated 5B	729201	2.6911
	OR5H2	olfactory receptor, family 5, subfamily H, member 2	79310	2.69102
	SOCS6	suppressor of cytokine signaling 6	9306	2.69085
	DFNB31	deafness, autosomal recessive 31	25861	2.68813
	C9orf9	chromosome 9 open reading frame 9	11092	2.68813
	CITED4	Cbp/p300-interacting transactivator, with Glu/Asp-rich carboxy-terminal domain, 4	163732	2.68758
	LOC100132111	hypothetical LOC100132111	100132111	2.68758
	FAM170A	family with sequence similarity 170, member A	340069	2.68753
	NGFRAP1	nerve growth factor receptor (TNFRSF16) associated protein 1	27018	2.68349
	PLA2G16	phospholipase A2, group XVI	11145	2.68241
	NR3C1	nuclear receptor subfamily 3, group C, member 1 (glucocorticoid receptor)	2908	2.68125
	SPATA6	spermatogenesis associated 6	54558	2.68089
	C7orf26	chromosome 7 open reading frame 26	79034	2.68056
	CCS	copper chaperone for superoxide dismutase	9973	2.67876
	HINT3	histidine triad nucleotide binding protein 3	135114	2.67445
	TMED8	transmembrane emp24 protein transport domain containing 8	283578	2.67364
	MVK	mevalonate kinase	4598	2.67254
	CAPN5	calpain 5	726	2.67147
	FAM181B	family with sequence similarity 181, member B	220382	2.67147
	COMMD1	copper metabolism (Murr1) domain containing 1	150684	2.66935
	FJX1	four jointed box 1 (Drosophila)	24147	2.66784
	KRTDAP	keratinocyte differentiation-associated protein	388533	2.66772
	GSTZ1	glutathione transferase zeta 1	2954	2.66756
	TMEM116	transmembrane protein 116	89894	2.66633
	ZFP42	zinc finger protein 42 homolog (mouse)	132625	2.66633
	AP1AR	adaptor-related protein complex 1 associated regulatory protein	55435	2.66633
	DHRS12	dehydrogenase/reductase (SDR family) member 12	79758	2.66467
	HIST1H2AA	histone cluster 1, H2aa	221613	2.66453
	ZSCAN12	zinc finger and SCAN domain containing 12	9753	2.66453
	NAALAD2	N-acetylated alpha-linked acidic dipeptidase 2	10003	2.66345
	ARHGEF4	Rho guanine nucleotide exchange factor (GEF) 4	50649	2.66294
	TEC	tec protein tyrosine kinase	7006	2.66293
	GALNT12	UDP-N-acetyl-alpha-D-galactosamine:polypeptide N-acetylgalactosaminyltransferase 12 (GalNAc-T12)	79695	2.66084
	KCNJ16	potassium inwardly-rectifying channel, subfamily J, member 16	3773	2.65992
	SH2D6	SH2 domain containing 6	284948	2.65974
	CXCR1	chemokine (C-X-C motif) receptor 1	3577	2.65974
	FOXN2	forkhead box N2	3344	2.65974
	SYCP2L	synaptonemal complex protein 2-like	221711	2.65793
	MESDC2	mesoderm development candidate 2	23184	2.65655
	HOXD10	homeobox D10	3236	2.65654
	GSG2	germ cell associated 2 (haspin)	83903	2.65637
	RBM47	RNA binding motif protein 47	54502	2.65615
	LOC256880	hypothetical LOC256880	256880	2.65615
	RHAG	Rh-associated glycoprotein	6005	2.65463
	CERKL	ceramide kinase-like	375298	2.65335
	DPYSL2	dihydropyrimidinase-like 2	1808	2.64988
	PRKG1	protein kinase, cGMP-dependent, type I	5592	2.64858
	TRAPPC2	trafficking protein particle complex 2	6399	2.64596
	C1orf97	chromosome 1 open reading frame 97	84791	2.6455
	INTS10	integrator complex subunit 10	55174	2.64305
	IL9R	interleukin 9 receptor	3581	2.64222
	OR1L8	olfactory receptor, family 1, subfamily L, member 8	138881	2.64037
	C9orf80	chromosome 9 open reading frame 80	58493	2.64037
	CELA3A	chymotrypsin-like elastase family, member 3A	10136	2.63891
	PJA2	praja ring finger 2	9867	2.63814
	HAPLN1	hyaluronan and proteoglycan link protein 1	1404	2.63814
	CAST	calpastatin	831	2.63814
	RBM6	RNA binding motif protein 6	10180	2.63649
	NDUFV2	NADH dehydrogenase (ubiquinone) flavoprotein 2, 24kDa	4729	2.63506
	CLUL1	clusterin-like 1 (retinal)	27098	2.63506
	FAM109B	family with sequence similarity 109, member B	150368	2.63318
	HMGA2	high mobility group AT-hook 2	8091	2.63282
	SF1	splicing factor 1	7536	2.63225
	NAPG	N-ethylmaleimide-sensitive factor attachment protein, gamma	8774	2.63166
	PIK3C3	phosphoinositide-3-kinase, class 3	5289	2.63166
	TP63	tumor protein p63	8626	2.63015
	SLC35E4	solute carrier family 35, member E4	339665	2.62922
	FAU	Finkel-Biskis-Reilly murine sarcoma virus (FBR-MuSV) ubiquitously expressed	2197	2.62867
	CNKSR2	connector enhancer of kinase suppressor of Ras 2	22866	2.6273
	MAGI1	membrane associated guanylate kinase, WW and PDZ domain containing 1	9223	2.62698
	NCK1	NCK adaptor protein 1	4690	2.62698
	LPXN	leupaxin	9404	2.62509
	EED	embryonic ectoderm development	8726	2.62509
	SETBP1	SET binding protein 1	26040	2.62487
	B9D2	B9 protein domain 2	80776	2.62342
	TIGD3	tigger transposable element derived 3	220359	2.62151
	MS4A2	membrane-spanning 4-domains, subfamily A, member 2 (Fc fragment of IgE, high affinity I, receptor for	2206	2.62151
	IGSF11	immunoglobulin superfamily, member 11	152404	2.62066
	36951	membrane-associated ring finger (C3HC4) 1	55016	2.62013
	OR7G3	olfactory receptor, family 7, subfamily G, member 3	390883	2.61977
	ANO6	anoctamin 6	196527	2.61755
	TMEM155	transmembrane protein 155	132332	2.6168
	MTUS2	microtubule associated tumor suppressor candidate 2	23281	2.61523
	EPHX2	epoxide hydrolase 2, cytoplasmic	2053	2.61465
	BMP5	bone morphogenetic protein 5	653	2.61418
	RWDD2B	RWD domain containing 2B	10069	2.6138
	TECTB	tectorin beta	6975	2.61359
	LDB1	LIM domain binding 1	8861	2.61359
	UBE2Z	ubiquitin-conjugating enzyme E2Z	65264	2.61294
	HBQ1	hemoglobin, theta 1	3049	2.61259
	PGLS	6-phosphogluconolactonase	25796	2.61249
	GOLGA8B	golgin A8 family, member B	440270	2.61229
	ANKRD6	ankyrin repeat domain 6	22881	2.61094
	C4orf33	chromosome 4 open reading frame 33	132321	2.61013
	PACRGL	PARK2 co-regulated-like	133015	2.61013
	ACTC1	actin, alpha, cardiac muscle 1	70	2.60891
	NEB	nebulin	4703	2.60817
	MFSD6	major facilitator superfamily domain containing 6	54842	2.60817
	CHAT	choline O-acetyltransferase	1103	2.60692
	C8orf42	chromosome 8 open reading frame 42	157695	2.60578
	TOMM7	translocase of outer mitochondrial membrane 7 homolog (yeast)	54543	2.60424
	TBC1D20	TBC1 domain family, member 20	128637	2.60314
	SOX7	SRY (sex determining region Y)-box 7	83595	2.59907
	OR2A5	olfactory receptor, family 2, subfamily A, member 5	393046	2.59824
	SPAG17	sperm associated antigen 17	200162	2.59758
	TTC39A	tetratricopeptide repeat domain 39A	22996	2.59758
	KREMEN1	kringle containing transmembrane protein 1	83999	2.5962
	LNPEP	leucyl/cystinyl aminopeptidase	4012	2.59573
	PIP	prolactin-induced protein	5304	2.59524
	OLFML2B	olfactomedin-like 2B	25903	2.59434
	GPR50	G protein-coupled receptor 50	9248	2.59423
	MYOZ3	myozenin 3	91977	2.59269
	BRD9	bromodomain containing 9	65980	2.59269
	LAMB1	laminin, beta 1	3912	2.59224
	ZSWIM5	zinc finger, SWIM-type containing 5	57643	2.59111
	TGM1	transglutaminase 1 (K polypeptide epidermal type I, protein-glutamine-gamma-glutamyltransferase)	7051	2.59021
	ARHGAP26	Rho GTPase activating protein 26	23092	2.58965
	ATP6V0E2	ATPase, H+ transporting V0 subunit e2	155066	2.58925
	LCE1D	late cornified envelope 1D	353134	2.58788
	IFT74	intraflagellar transport 74 homolog (Chlamydomonas)	80173	2.58734
	FAM71E1	family with sequence similarity 71, member E1	112703	2.58704
	TCEAL8	transcription elongation factor A (SII)-like 8	90843	2.58689
	EPB41L4A	erythrocyte membrane protein band 4.1 like 4A	64097	2.58662
	WNT8A	wingless-type MMTV integration site family, member 8A	7478	2.58662
	ACCN2	amiloride-sensitive cation channel 2, neuronal	41	2.58465
	TTF1	transcription termination factor, RNA polymerase I	7270	2.58429
	CD320	CD320 molecule	51293	2.58344
	CXorf67	chromosome X open reading frame 67	340602	2.58323
	KRTAP19-3	keratin associated protein 19-3	337970	2.58302
	UBA3	ubiquitin-like modifier activating enzyme 3	9039	2.58191
	ZDHHC17	zinc finger, DHHC-type containing 17	23390	2.58165
	KCNA5	potassium voltage-gated channel, shaker-related subfamily, member 5	3741	2.58165
	RCC2	regulator of chromosome condensation 2	55920	2.58143
	DSG4	desmoglein 4	147409	2.58044
	CNIH4	cornichon homolog 4 (Drosophila)	29097	2.57822
	SPATA22	spermatogenesis associated 22	84690	2.57712
	BTG3	BTG family, member 3	10950	2.57653
	RFX1	regulatory factor X, 1 (influences HLA class II expression)	5989	2.57626
	ALAS1	aminolevulinate, delta-, synthase 1	211	2.5757
	C12orf34	chromosome 12 open reading frame 34	84915	2.57564
	TNXB	tenascin XB	7148	2.57434
	RPRM	reprimo, TP53 dependent G2 arrest mediator candidate	56475	2.57302
	LGALS7	lectin, galactoside-binding, soluble, 7	3963	2.57268
	KCNC2	potassium voltage-gated channel, Shaw-related subfamily, member 2	3747	2.57265
	AKR1CL1	aldo-keto reductase family 1, member C-like 1	340811	2.57249
	TEX9	testis expressed 9	374618	2.57209
	MRAP2	melanocortin 2 receptor accessory protein 2	112609	2.57115
	CRK	v-crk sarcoma virus CT10 oncogene homolog (avian)	1398	2.57023
	GALM	galactose mutarotase (aldose 1-epimerase)	130589	2.56993
	STK33	serine/threonine kinase 33	65975	2.56899
	PATL1	protein associated with topoisomerase II homolog 1 (yeast)	219988	2.56549
	MRPL48	mitochondrial ribosomal protein L48	51642	2.56549
	C4orf27	chromosome 4 open reading frame 27	54969	2.56491
	MCFD2	multiple coagulation factor deficiency 2	90411	2.56376
	GALNT5	UDP-N-acetyl-alpha-D-galactosamine:polypeptide N-acetylgalactosaminyltransferase 5 (GalNAc-T5)	11227	2.56376
	RB1	retinoblastoma 1	5925	2.56363
	SRRM2	serine/arginine repetitive matrix 2	23524	2.56327
	EMX2OS	EMX2 opposite strand (non-protein coding)	196047	2.56265
	LGI3	leucine-rich repeat LGI family, member 3	203190	2.56242
	FGG	fibrinogen gamma chain	2266	2.56165
	KIAA1239	KIAA1239	57495	2.56165
	UTRN	utrophin	7402	2.56161
	ETV4	ets variant 4	2118	2.55992
	FARS2	phenylalanyl-tRNA synthetase 2, mitochondrial	10667	2.55843
	FBXL13	F-box and leucine-rich repeat protein 13	222235	2.55803
	RCL1	RNA terminal phosphate cyclase-like 1	10171	2.5564
	C9orf125	chromosome 9 open reading frame 125	84302	2.5564
	MFSD2A	major facilitator superfamily domain containing 2A	84879	2.55372
	KIF24	kinesin family member 24	347240	2.55339
	EDIL3	EGF-like repeats and discoidin I-like domains 3	10085	2.55101
	ABCB4	ATP-binding cassette, sub-family B (MDR/TAP), member 4	5244	2.54918
	PAX4	paired box 4	5078	2.54918
	HMBS	hydroxymethylbilane synthase	3145	2.5451
	CAPSL	calcyphosine-like	133690	2.54504
	KRT40	keratin 40	125115	2.54477
	GRAP2	GRB2-related adaptor protein 2	9402	2.54439
	ASB14	ankyrin repeat and SOCS box-containing 14	142686	2.54374
	ZNHIT1	zinc finger, HIT type 1	10467	2.5433
	C7orf46	chromosome 7 open reading frame 46	340277	2.5433
	PMP22	peripheral myelin protein 22	5376	2.54112
	EPHA8	EPH receptor A8	2046	2.54101
	WBP11P1	WW domain binding protein 11 pseudogene 1	441818	2.54003
	PCDHB2	protocadherin beta 2	56133	2.53908
	CDC20B	cell division cycle 20 homolog B (S. cerevisiae)	166979	2.53908
	LRTM1	leucine-rich repeats and transmembrane domains 1	57408	2.53761
	TDG	thymine-DNA glycosylase	6996	2.53736
	BRS3	bombesin-like receptor 3	680	2.53632
	GPR137C	G protein-coupled receptor 137C	283554	2.53499
	KANK2	KN motif and ankyrin repeat domains 2	25959	2.53348
	ZNF673	zinc finger family member 673	55634	2.53273
	ZC4H2	zinc finger, C4H2 domain containing	55906	2.53273
	PRSS50	protease, serine, 50	29122	2.53151
	PRRG4	proline rich Gla (G-carboxyglutamic acid) 4 (transmembrane)	79056	2.53127
	OR10P1	olfactory receptor, family 10, subfamily P, member 1	121130	2.52852
	DNAH10	dynein, axonemal, heavy chain 10	196385	2.52844
	STH	saitohin	246744	2.52821
	TYR	tyrosinase (oculocutaneous albinism IA)	7299	2.52782
	GAS2	growth arrest-specific 2	2620	2.52782
	NSUN7	NOP2/Sun domain family, member 7	79730	2.52691
	LILRA1	leukocyte immunoglobulin-like receptor, subfamily A (with TM domain), member 1	11024	2.52644
	CDK5RAP3	CDK5 regulatory subunit associated protein 3	80279	2.52483
	RPL27A	ribosomal protein L27a	6157	2.52438
	ZNF385B	zinc finger protein 385B	151126	2.52314
	PSD3	pleckstrin and Sec7 domain containing 3	23362	2.52303
	AKR1C1	aldo-keto reductase family 1, member C1 (dihydrodiol dehydrogenase 1	1645	2.52235
	PSMD1	proteasome (prosome, macropain) 26S subunit, non-ATPase, 1	5707	2.52011
	LRRCC1	leucine rich repeat and coiled-coil domain containing 1	85444	2.51978
	ERICH1	glutamate-rich 1	157697	2.51978
	FRMPD2L2	FERM and PDZ domain containing 2 like 2	728603	2.51913
	C10orf53	chromosome 10 open reading frame 53	282966	2.51913
	BBS5	Bardet-Biedl syndrome 5	129880	2.51708
	OR4F6	olfactory receptor, family 4, subfamily F, member 6	390648	2.51619
	TUBB2A	tubulin, beta 2A	7280	2.51321
	CEP55	centrosomal protein 55kDa	55165	2.5127
	WDFY3	WD repeat and FYVE domain containing 3	23001	2.51153
	KIAA1715	KIAA1715	80856	2.51103
	MIOX	myo-inositol oxygenase	55586	2.50867
	NPY6R	neuropeptide Y receptor Y6 (pseudogene)	4888	2.50706
	NTRK2	neurotrophic tyrosine kinase, receptor, type 2	4915	2.50506
	CACNG2	calcium channel, voltage-dependent, gamma subunit 2	10369	2.5049
	C4orf6	chromosome 4 open reading frame 6	10141	2.50447
	AADACL3	arylacetamide deacetylase-like 3	126767	2.50434
	ATP1A2	ATPase, Na+/K+ transporting, alpha 2 polypeptide	477	2.50434
	DSTYK	dual serine/threonine and tyrosine protein kinase	25778	2.50434
	NCRNA00174	non-protein coding RNA 174	285908	2.50394
	PNPLA1	patatin-like phospholipase domain containing 1	285848	2.50388
	C9orf91	chromosome 9 open reading frame 91	203197	2.50211
	VLDLR	very low density lipoprotein receptor	7436	2.50211
	PAPL	iron/zinc purple acid phosphatase-like protein	390928	2.50182
	KLK1	kallikrein 1	3816	2.50182
	SHC1	SHC (Src homology 2 domain containing) transforming protein 1	6464	2.50122
	TOE1	target of EGR1, member 1 (nuclear)	114034	2.50122
	RUFY1	RUN and FYVE domain containing 1	80230	2.50119
	TAS2R60	taste receptor, type 2, member 60	338398	2.50105
	OR6W1P	olfactory receptor, family 6, subfamily W, member 1 pseudogene	89883	2.50105
	DYRK1A	dual-specificity tyrosine-(Y)-phosphorylation regulated kinase 1A	1859	2.50044
	ZNF446	zinc finger protein 446	55663	2.49834
	KLHL26	kelch-like 26 (Drosophila)	55295	2.49834
	CCDC112	coiled-coil domain containing 112	153733	2.49826
	SLC36A2	solute carrier family 36 (proton/amino acid symporter), member 2	153201	2.49826
	GPR22	G protein-coupled receptor 22	2845	2.49817
	LMO4	LIM domain only 4	8543	2.4981
	CD247	CD247 molecule	919	2.4981
	TDGF3	teratocarcinoma-derived growth factor 3, pseudogene	6998	2.49731
	C20orf117	chromosome 20 open reading frame 117	140710	2.49707
	SPATA9	spermatogenesis associated 9	83890	2.49534
	FBXO34	F-box protein 34	55030	2.49512
	LAMP2	lysosomal-associated membrane protein 2	3920	2.49378
	NXF4	nuclear RNA export factor 4 pseudogene	55999	2.49378
	NAP1L6	nucleosome assembly protein 1-like 6	645996	2.49378
	FAHD1	fumarylacetoacetate hydrolase domain containing 1	81889	2.49163
	MRPL54	mitochondrial ribosomal protein L54	116541	2.4914
	CDC25C	cell division cycle 25 homolog C (S. pombe)	995	2.4895
	TAT	tyrosine aminotransferase	6898	2.48859
	MRPL42	mitochondrial ribosomal protein L42	28977	2.48515
	IGDCC4	immunoglobulin superfamily, DCC subclass, member 4	57722	2.48411
	HOXB6	homeobox B6	3216	2.48356
	GLOD4	glyoxalase domain containing 4	51031	2.48356
	CAPN6	calpain 6	827	2.48349
	ARHGEF33	Rho guanine nucleotide exchange factor (GEF) 33	100271715	2.48316
	NPAS2	neuronal PAS domain protein 2	4862	2.48316
	ARHGDIG	Rho GDP dissociation inhibitor (GDI) gamma	398	2.48251
	ZBTB10	zinc finger and BTB domain containing 10	65986	2.48104
	DUOX1	dual oxidase 1	53905	2.48068
	USP50	ubiquitin specific peptidase 50	373509	2.48068
	SPNS2	spinster homolog 2 (Drosophila)	124976	2.48024
	CACNA1F	calcium channel, voltage-dependent, L type, alpha 1F subunit	778	2.47969
	RCAN1	regulator of calcineurin 1	1827	2.47853
	CENPJ	centromere protein J	55835	2.4783
	CCDC74A	coiled-coil domain containing 74A	90557	2.4772
	CD93	CD93 molecule	22918	2.47685
	KCNQ5	potassium voltage-gated channel, KQT-like subfamily, member 5	56479	2.47491
	FAM168B	family with sequence similarity 168, member B	130074	2.47422
	CASP8AP2	caspase 8 associated protein 2	9994	2.47184
	LRRC69	leucine rich repeat containing 69	100130742	2.47147
	PABPC1P2	poly(A) binding protein, cytoplasmic 1 pseudogene 2	728773	2.47125
	ZNF804A	zinc finger protein 804A	91752	2.47125
	LOC151009	hypothetical LOC151009	151009	2.47125
	LOC145783	hypothetical LOC145783	145783	2.47108
	METT5D1	methyltransferase 5 domain containing 1	196074	2.47043
	ABR	active BCR-related gene	29	2.47029
	LOC283070	hypothetical LOC283070	283070	2.47003
	CLDN10	claudin 10	9071	2.46939
	ST6GALNAC6	ST6 (alpha-N-acetyl-neuraminyl-2,3-beta-galactosyl-1,3)-N-acetylgalactosaminide alpha-2,6-sialyltransferase 6	30815	2.46928
	LRFN2	leucine rich repeat and fibronectin type III domain containing 2	57497	2.46878
	DEFB112	defensin, beta 112	245915	2.46878
	ELOVL5	ELOVL family member 5, elongation of long chain fatty acids (FEN1/Elo2, SUR4/Elo3-like, yeast)	60481	2.46878
	RHOBTB2	Rho-related BTB domain containing 2	23221	2.46829
	EIF4EBP1	eukaryotic translation initiation factor 4E binding protein 1	1978	2.46829
	DNER	delta/notch-like EGF repeat containing	92737	2.46828
	EN2	engrailed homeobox 2	2020	2.46804
	DPM2	dolichyl-phosphate mannosyltransferase polypeptide 2, regulatory subunit	8818	2.46637
	COL10A1	collagen, type X, alpha 1	1300	2.46572
	HIST1H2BD	histone cluster 1, H2bd	3017	2.46572
	OPN5	opsin 5	221391	2.46572
	ATG9B	ATG9 autophagy related 9 homolog B (S. cerevisiae)	285973	2.46519
	FAM183B	acyloxyacyl hydrolase (neutrophil)	340286	2.46519
	SERPINE1	serpin peptidase inhibitor, clade E (nexin, plasminogen activator inhibitor type 1), member 1	5054	2.46235
	DNAJC18	DnaJ (Hsp40) homolog, subfamily C, member 18	202052	2.46098
	LZTFL1	leucine zipper transcription factor-like 1	54585	2.46016
	COX7A2	cytochrome c oxidase subunit VIIa polypeptide 2 (liver)	1347	2.45961
	RUNDC3B	RUN domain containing 3B	154661	2.4595
	RP9P	retinitis pigmentosa 9 pseudogene	441212	2.4595
	C1orf93	chromosome 1 open reading frame 93	127281	2.45898
	CFHR4	complement factor H-related 4	10877	2.45898
	DNASE2B	deoxyribonuclease II beta	58511	2.45898
	SNORA55	small nucleolar RNA, H/ACA box 55	677834	2.45592
	SNORD56B	small nucleolar RNA, C/D box 56B	319139	2.45588
	DHFR	dihydrofolate reductase	1719	2.45522
	THBS4	thrombospondin 4	7060	2.45522
	EIF4E3	eukaryotic translation initiation factor 4E family member 3	317649	2.45424
	ACTBL2	actin, beta-like 2	345651	2.45235
	CDK7	cyclin-dependent kinase 7	1022	2.45235
	PVRL1	poliovirus receptor-related 1 (herpesvirus entry mediator C)	5818	2.4508
	C11orf88	chromosome 11 open reading frame 88	399949	2.4508
	SALL2	sal-like 2 (Drosophila)	6297	2.45029
	ODZ1	odz, odd Oz/ten-m homolog 1(Drosophila)	10178	2.44848
	CXorf51	chromosome X open reading frame 51	100129239	2.44848
	FAM58A	family with sequence similarity 58, member A	92002	2.44848
	C3orf27	chromosome 3 open reading frame 27	23434	2.44833
	NPFF	neuropeptide FF-amide peptide precursor	8620	2.44821
	TXNRD1	thioredoxin reductase 1	7296	2.44821
	PELI2	pellino homolog 2 (Drosophila)	57161	2.4475
	KLK11	kallikrein-related peptidase 11	11012	2.44662
	SLC6A18	solute carrier family 6, member 18	348932	2.44661
	ARL5C	ADP-ribosylation factor-like 5C	390790	2.44623
	PLS1	plastin 1	5357	2.44539
	KRT3	keratin 3	3850	2.44536
	FIGNL2	fidgetin-like 2	401720	2.44536
	SOAT2	sterol O-acyltransferase 2	8435	2.44536
	AP1S2	adaptor-related protein complex 1, sigma 2 subunit	8905	2.44502
	RP2	retinitis pigmentosa 2 (X-linked recessive)	6102	2.44502
	ATXN2L	ataxin 2-like	11273	2.44459
	PCGF5	polycomb group ring finger 5	84333	2.44363
	GPR101	G protein-coupled receptor 101	83550	2.44354
	PTPRR	protein tyrosine phosphatase, receptor type, R	5801	2.44252
	DDX54	DEAD (Asp-Glu-Ala-Asp) box polypeptide 54	79039	2.44252
	C12orf75	chromosome 12 open reading frame 75	387882	2.44252
	BPESC1	blepharophimosis, epicanthus inversus and ptosis, candidate 1 (non-protein coding)	60467	2.44244
	CHST9	carbohydrate (N-acetylgalactosamine 4-0) sulfotransferase 9	83539	2.44211
	FMNL2	formin-like 2	114793	2.43794
	DIXDC1	DIX domain containing 1	85458	2.43748
	OR8J3	olfactory receptor, family 8, subfamily J, member 3	81168	2.43748
	AFAP1L2	actin filament associated protein 1-like 2	84632	2.4374
	LOC254312	hypothetical LOC254312	254312	2.4374
	IL10RB	interleukin 10 receptor, beta	3588	2.43705
	CCNE1	cyclin E1	898	2.43643
	SMAD2	SMAD family member 2	4087	2.43581
	ABCA17P	ATP-binding cassette, sub-family A (ABC1), member 17, pseudogene	650655	2.43565
	FABP1	fatty acid binding protein 1, liver	2168	2.43501
	ZC3H8	zinc finger CCCH-type containing 8	84524	2.43501
	OR51B4	olfactory receptor, family 51, subfamily B, member 4	79339	2.43416
	LOC440040	glutamate receptor, metabotropic 5 pseudogene	440040	2.43416
	SGK2	serum/glucocorticoid regulated kinase 2	10110	2.434
	SDC4	syndecan 4	6385	2.434
	MYOM2	myomesin (M-protein) 2, 165kDa	9172	2.43348
	C2orf28	chromosome 2 open reading frame 28	51374	2.43209
	USP37	ubiquitin specific peptidase 37	57695	2.43209
	C10orf55	chromosome 10 open reading frame 55	414236	2.43118
	GUCA1A	guanylate cyclase activator 1A (retina)	2978	2.43115
	YTHDF3	YTH domain family, member 3	253943	2.43034
	STAC2	SH3 and cysteine rich domain 2	342667	2.42991
	MGA	MAX gene associated	23269	2.42991
	CRISP1	cysteine-rich secretory protein 1	167	2.42814
	LGI2	leucine-rich repeat LGI family, member 2	55203	2.4277
	SEL1L3	sel-1 suppressor of lin-12-like 3 (C. elegans)	23231	2.4277
	LOC100130691	hypothetical LOC100130691	100130691	2.42625
	CCDC130	coiled-coil domain containing 130	81576	2.42615
	DAAM2	dishevelled associated activator of morphogenesis 2	23500	2.42513
	HIST1H4H	histone cluster 1, H4h	8365	2.42513
	ABT1	activator of basal transcription 1	29777	2.42513
	AIM1L	absent in melanoma 1-like	55057	2.42349
	CXCR2P1	chemokine (C-X-C motif) receptor 2 pseudogene 1	3580	2.42333
	TAAR2	trace amine associated receptor 2	9287	2.42213
	NOL7	nucleolar protein 7, 27kDa	51406	2.42213
	FUT9	fucosyltransferase 9 (alpha (1,3) fucosyltransferase)	10690	2.42213
	MAFF	v-maf musculoaponeurotic fibrosarcoma oncogene homolog F (avian)	23764	2.42044
	C9orf24	chromosome 9 open reading frame 24	84688	2.41969
	CDC14B	CDC14 cell division cycle 14 homolog B (S. cerevisiae)	8555	2.41969
	LOC100289341	similar to hCG2022304	100289341	2.41969
	C6orf226	chromosome 6 open reading frame 226	441150	2.41913
	RALA	v-ral simian leukemia viral oncogene homolog A (ras related)	5898	2.41865
	PRAMEF12	PRAME family member 12	390999	2.41746
	ITGA10	integrin, alpha 10	8515	2.41746
	AFARP1	aldo-keto reductase family 7, member A3 (aflatoxin aldehyde reductase) pseudogene	246182	2.41746
	ZDHHC12	zinc finger, DHHC-type containing 12	84885	2.41684
	FAM118A	family with sequence similarity 118, member A	55007	2.4168
	PER4	period homolog 3 (Drosophila) pseudogene	168741	2.41585
	LAX1	lymphocyte transmembrane adaptor 1	54900	2.41444
	KIAA0467	KIAA0467	23334	2.41444
	PRDM9	PR domain containing 9	56979	2.41292
	HRH2	histamine receptor H2	3274	2.41292
	ZNF649	zinc finger protein 649	65251	2.41269
	ISG20L2	interferon stimulated exonuclease gene 20kDa-like 2	81875	2.41143
	SCARNA23	small Cajal body-specific RNA 23	677773	2.41083
	RPS23	ribosomal protein S23	6228	2.4101
	GMIP	GEM interacting protein	51291	2.40934
	FBXW12	F-box and WD repeat domain containing 12	285231	2.40923
	TFG	TRK-fused gene	10342	2.40923
	CDC25A	cell division cycle 25 homolog A (S. pombe)	993	2.40923
	ARL14	ADP-ribosylation factor-like 14	80117	2.40923
	PARP9	poly (ADP-ribose) polymerase family, member 9	83666	2.40923
	DKFZP434H168	hypothetical LOC26077	26077	2.40724
	SH2B1	SH2B adaptor protein 1	25970	2.40724
	NUTF2	nuclear transport factor 2	10204	2.40724
	40057	septin 9	10801	2.40625
	IL13	interleukin 13	3596	2.40446
	TTLL5	tubulin tyrosine ligase-like family, member 5	23093	2.40352
	C3orf63	chromosome 3 open reading frame 63	23272	2.40343
	RFT1	RFT1 homolog (S. cerevisiae)	91869	2.40343
	SIRT2	sirtuin 2	22933	2.40202
	CHMP1B	chromatin modifying protein 1B	57132	2.40077
	KDSR	3-ketodihydrosphingosine reductase	2531	2.40077
	RAP1B	RAP1B, member of RAS oncogene family	5908	2.40062
	C12orf70	chromosome 12 open reading frame 70	341346	2.40062
	ARL13A	ADP-ribosylation factor-like 13A	392509	2.40061
	BMP15	bone morphogenetic protein 15	9210	2.40061
	ZMYM3	zinc finger, MYM-type 3	9203	2.40061
	TNFAIP1	tumor necrosis factor, alpha-induced protein 1 (endothelial)	7126	2.39981
	PCBP3	poly(rC) binding protein 3	54039	2.39929
	MMP21	matrix metallopeptidase 21	118856	2.39907
	RAB8B	RAB8B, member RAS oncogene family	51762	2.39871
	POLI	polymerase (DNA directed) iota	11201	2.39767
	TOX	thymocyte selection-associated high mobility group box	9760	2.39607
	ZFYVE1	zinc finger, FYVE domain containing 1	53349	2.39531
	C11orf61	chromosome 11 open reading frame 61	79684	2.39516
	NTM	neurotrimin	50863	2.39516
	SLC38A2	solute carrier family 38, member 2	54407	2.39504
	RAP1GDS1	RAP1, GTP-GDP dissociation stimulator 1	5910	2.39478
	AWAT2	acyl-CoA wax alcohol acyltransferase 2	158835	2.39382
	C2orf15	chromosome 2 open reading frame 15	150590	2.39355
	AMAC1L2	acyl-malonyl condensing enzyme 1-like 2	83650	2.39298
	CD59	CD59 molecule, complement regulatory protein	966	2.39189
	NDRG3	NDRG family member 3	57446	2.39189
	SDPR	serum deprivation response	8436	2.39068
	EPC2	enhancer of polycomb homolog 2 (Drosophila)	26122	2.39068
	ALOX5AP	arachidonate 5-lipoxygenase-activating protein	241	2.39006
	CNNM1	cyclin M1	26507	2.38989
	KIAA1731	KIAA1731	85459	2.38864
	OR8A1	olfactory receptor, family 8, subfamily A, member 1	390275	2.38864
	STARD6	StAR-related lipid transfer (START) domain containing 6	147323	2.3884
	CXCR2	chemokine (C-X-C motif) receptor 2	3579	2.38781
	SCN9A	sodium channel, voltage-gated, type IX, alpha subunit	6335	2.38781
	DYSF	dysferlin, limb girdle muscular dystrophy 2B (autosomal recessive)	8291	2.38781
	LATS2	LATS, large tumor suppressor, homolog 2 (Drosophila)	26524	2.38719
	ZNF487P	zinc finger protein 487, pseudogene	642819	2.38684
	GLCE	glucuronic acid epimerase	26035	2.38634
	TRPC4AP	transient receptor potential cation channel, subfamily C, member 4 associated protein	26133	2.38564
	TRIM62	tripartite motif-containing 62	55223	2.38554
	TULP4	tubby like protein 4	56995	2.38522
	NEK5	NIMA (never in mitosis gene a)-related kinase 5	341676	2.38433
	PBLD	phenazine biosynthesis-like protein domain containing	64081	2.3838
	RRM2B	ribonucleotide reductase M2 B (TP53 inducible)	50484	2.38375
	OR2T10	olfactory receptor, family 2, subfamily T, member 10	127069	2.38257
	BIRC8	baculoviral IAP repeat-containing 8	112401	2.38254
	ZNF709	zinc finger protein 709	163051	2.38254
	FILIP1	filamin A interacting protein 1	27145	2.38226
	SNORD116-1	small nucleolar RNA, C/D box 116-1	100033413	2.38148
	GATA4	GATA binding protein 4	2626	2.38068
	CENPQ	centromere protein Q	55166	2.37931
	DTNBP1	dystrobrevin binding protein 1	84062	2.37931
	OR52E8	olfactory receptor, family 52, subfamily E, member 8	390079	2.3789
	PRKAR2B	protein kinase, cAMP-dependent, regulatory, type II, beta	5577	2.37847
	TMEM132B	transmembrane protein 132B	114795	2.37697
	FAM163B	family with sequence similarity 163, member B	642968	2.3767
	PMPCA	peptidase (mitochondrial processing) alpha	23203	2.3767
	FAM129A	family with sequence similarity 129, member A	116496	2.37663
	MEF2D	myocyte enhancer factor 2D	4209	2.37663
	MIXL1	Mix1 homeobox-like 1 (Xenopus laevis)	83881	2.37663
	CHI3L2	chitinase 3-like 2	1117	2.37663
	TRMT11	tRNA methyltransferase 11 homolog (S. cerevisiae)	60487	2.37636
	TFB1M	transcription factor B1, mitochondrial	51106	2.37636
	GPR111	G protein-coupled receptor 111	222611	2.37636
	BVES	blood vessel epicardial substance	11149	2.37636
	LOC283867	hypothetical LOC283867	283867	2.37627
	SULT2A1	sulfotransferase family, cytosolic, 2A, dehydroepiandrosterone (DHEA)-preferring, member 1	6822	2.37592
	ANKMY2	ankyrin repeat and MYND domain containing 2	57037	2.37572
	LOC400794	hypothetical LOC400794	400794	2.37367
	GFI1	growth factor independent 1 transcription repressor	2672	2.37367
	VANGL2	vang-like 2 (van gogh, Drosophila)	57216	2.37367
	C6orf142	chromosome 6 open reading frame 142	90523	2.37342
	TARP	TCR gamma alternate reading frame protein	445347	2.37298
	CCDC106	coiled-coil domain containing 106	29903	2.37262
	MYOT	myotilin	9499	2.37135
	AKAP5	A kinase (PRKA) anchor protein 5	9495	2.37112
	MURC	muscle-related coiled-coil protein	347273	2.3711
	CELA3B	chymotrypsin-like elastase family, member 3B	23436	2.37071
	DEGS1	degenerative spermatocyte homolog 1, lipid desaturase (Drosophila)	8560	2.37071
	ITPRIPL2	inositol 1,4,5-triphosphate receptor interacting protein-like 2	162073	2.37047
	FKBP9L	FK506 binding protein 9-like	360132	2.37024
	ACSM3	acyl-CoA synthetase medium-chain family member 3	6296	2.36757
	KIAA0408	KIAA0408	9729	2.36754
	GPR156	G protein-coupled receptor 156	165829	2.36593
	ENC1	ectodermal-neural cortex 1 (with BTB-like domain)	8507	2.3658
	ATL1	atlastin GTPase 1	51062	2.36572
	POLQ	polymerase (DNA directed), theta	10721	2.36504
	KRT80	keratin 80	144501	2.36494
	IL22	interleukin 22	50616	2.36494
	NUAK2	NUAK family, SNF1-like kinase, 2	81788	2.36481
	FADS6	fatty acid desaturase domain family, member 6	283985	2.36375
	NCKIPSD	NCK interacting protein with SH3 domain	51517	2.3622
	ASCL4	achaete-scute complex homolog 4 (Drosophila)	121549	2.36219
	C14orf166B	chromosome 14 open reading frame 166B	145497	2.36033
	RBP1	retinol binding protein 1, cellular	5947	2.35935
	MON1A	MON1 homolog A (yeast)	84315	2.35935
	IL2RG	interleukin 2 receptor, gamma	3561	2.35701
	OR52L1	olfactory receptor, family 52, subfamily L, member 1	338751	2.35678
	TRIM77	tripartite motif-containing 77	390231	2.35678
	G2E3	G2/M-phase specific E3 ubiquitin ligase	55632	2.35496
	RHOT1	ras homolog gene family, member T1	55288	2.35427
	MBP	myelin basic protein	4155	2.35404
	ZNF711	zinc finger protein 711	7552	2.35368
	NDUFB11	NADH dehydrogenase (ubiquinone) 1 beta subcomplex, 11, 17.3kDa	54539	2.35368
	EPB41L1	erythrocyte membrane protein band 4.1-like 1	2036	2.35359
	GPR148	G protein-coupled receptor 148	344561	2.3528
	SYNPO2L	synaptopodin 2-like	79933	2.35231
	FAR1	fatty acyl CoA reductase 1	84188	2.35036
	MRGPRF	MAS-related GPR, member F	116535	2.35036
	OR52I1	olfactory receptor, family 52, subfamily I, member 1	390037	2.35036
	BMF	Bcl2 modifying factor	90427	2.34962
	INPP5F	inositol polyphosphate-5-phosphatase F	22876	2.3493
	HPSE2	heparanase 2	60495	2.3493
	TBC1D14	TBC1 domain family, member 14	57533	2.3473
	LOC644145	exocyst complex component 1 pseudogene	644145	2.3473
	FANCF	Fanconi anemia, complementation group F	2188	2.34716
	GPR174	G protein-coupled receptor 174	84636	2.34702
	ALKBH6	alkB, alkylation repair homolog 6 (E. coli)	84964	2.34624
	GNA15	guanine nucleotide binding protein (G protein), alpha 15 (Gq class)	2769	2.34624
	STOML2	stomatin (EPB72)-like 2	30968	2.34551
	PLXNA4	plexin A4	91584	2.34436
	BMPR1B	bone morphogenetic protein receptor, type IB	658	2.34431
	PDE6B	phosphodiesterase 6B, cGMP-specific, rod, beta	5158	2.34431
	PRG3	proteoglycan 3	10394	2.34407
	FKSG83	FKSG83	83954	2.34305
	STARD13	StAR-related lipid transfer (START) domain containing 13	90627	2.3429
	OR1K1	olfactory receptor, family 1, subfamily K, member 1	392392	2.34274
	FAIM3	Fas apoptotic inhibitory molecule 3	9214	2.34234
	GIMAP8	GTPase, IMAP family member 8	155038	2.34166
	PABPC4L	poly(A) binding protein, cytoplasmic 4-like	132430	2.34133
	NR3C2	nuclear receptor subfamily 3, group C, member 2	4306	2.34133
	WISP1	WNT1 inducible signaling pathway protein 1	8840	2.34106
	GDPD5	glycerophosphodiester phosphodiesterase domain containing 5	81544	2.34078
	TAF5	TAF5 RNA polymerase II, TATA box binding protein (TBP)-associated factor, 100kDa	6877	2.34032
	FUT5	fucosyltransferase 5 (alpha (1,3) fucosyltransferase)	2527	2.33972
	ZFP30	zinc finger protein 30 homolog (mouse)	22835	2.33972
	CD55	CD55 molecule, decay accelerating factor for complement (Cromer blood group)	1604	2.33942
	TMEM79	transmembrane protein 79	84283	2.33942
	PPT1	palmitoyl-protein thioesterase 1	5538	2.33942
	VPS41	vacuolar protein sorting 41 homolog (S. cerevisiae)	27072	2.33895
	OST4	oligosaccharyltransferase 4 homolog (S. cerevisiae)	100128731	2.3387
	RFC3	replication factor C (activator 1) 3, 38kDa	5983	2.33728
	HTR1B	5-hydroxytryptamine (serotonin) receptor 1B	3351	2.33725
	C6orf208	chromosome 6 open reading frame 208	80069	2.33725
	FCN2	ficolin (collagen/fibrinogen domain containing lectin) 2 (hucolin)	2220	2.33722
	PCNXL2	pecanex-like 2 (Drosophila)	80003	2.3365
	FBXO27	F-box protein 27	126433	2.33647
	TFPT	TCF3 (E2A) fusion partner (in childhood Leukemia)	29844	2.33647
	HEPACAM2	HEPACAM family member 2	253012	2.33626
	CAGE1	cancer antigen 1	285782	2.33435
	SMPD3	sphingomyelin phosphodiesterase 3, neutral membrane (neutral sphingomyelinase II)	55512	2.33425
	DPT	dermatopontin	1805	2.33359
	ETV3	ets variant 3	2117	2.33359
	FOXD1	forkhead box D1	2297	2.33323
	C16orf80	chromosome 16 open reading frame 80	29105	2.3314
	AMPD2	adenosine monophosphate deaminase 2	271	2.33068
	PPM1J	protein phosphatase, Mg2+/Mn2+ dependent, 1J	333926	2.33068
	ZRANB2	zinc finger, RAN-binding domain containing 2	9406	2.33068
	METTL13	methyltransferase like 13	51603	2.33068
	SCAI	suppressor of cancer cell invasion	286205	2.32897
	ZP2	zona pellucida glycoprotein 2 (sperm receptor)	7783	2.32856
	AGTRAP	angiotensin II receptor-associated protein	57085	2.32778
	GFRA3	GDNF family receptor alpha 3	2676	2.32777
	GIN1	gypsy retrotransposon integrase 1	54826	2.32777
	TOPORS	topoisomerase I binding, arginine/serine-rich	10210	2.32622
	NCRNA00239	non-protein coding RNA 239	145200	2.32586
	RPL10L	ribosomal protein L10-like	140801	2.32586
	ZNF783	zinc finger family member 783	155060	2.32549
	PCDHB5	protocadherin beta 5	26167	2.32504
	LOC645323	hypothetical LOC645323	645323	2.32232
	WWC1	WW and C2 domain containing 1	23286	2.32232
	ICAM2	intercellular adhesion molecule 2	3384	2.32199
	CSAD	cysteine sulfinic acid decarboxylase	51380	2.32167
	IQCF6	IQ motif containing F6	440956	2.32167
	PTPRO	protein tyrosine phosphatase, receptor type, O	5800	2.3198
	EFCAB5	EF-hand calcium binding domain 5	374786	2.31889
	CD96	CD96 molecule	10225	2.31887
	MAGEB1	melanoma antigen family B, 1	4112	2.31748
	KRTAP15-1	keratin associated protein 15-1	254950	2.31675
	LDHC	lactate dehydrogenase C	3948	2.31586
	MYH8	myosin, heavy chain 8, skeletal muscle, perinatal	4626	2.31578
	DNAJC14	DnaJ (Hsp40) homolog, subfamily C, member 14	85406	2.31358
	PWP1	PWP1 homolog (S. cerevisiae)	11137	2.31358
	C15orf26	chromosome 15 open reading frame 26	161502	2.31346
	MYL9	myosin, light chain 9, regulatory	10398	2.31288
	OR4S1	olfactory receptor, family 4, subfamily S, member 1	256148	2.3127
	SLC5A10	solute carrier family 5 (sodium/glucose cotransporter), member 10	125206	2.31268
	MYOCD	myocardin	93649	2.31268
	RP1L1	retinitis pigmentosa 1-like 1	94137	2.31102
	KRTAP22-1	keratin associated protein 22-1	337979	2.31093
	MTMR1	myotubularin related protein 1	8776	2.31093
	CETN2	centrin, EF-hand protein, 2	1069	2.31093
	MFN1	mitofusin 1	55669	2.31051
	LSM7	LSM7 homolog, U6 small nuclear RNA associated (S. cerevisiae)	51690	2.31048
	SNAP23	synaptosomal-associated protein, 23kDa	8773	2.31047
	C15orf63	chromosome 15 open reading frame 63	25764	2.31047
	ULK3	unc-51-like kinase 3 (C. elegans)	25989	2.31047
	GTSF1L	gametocyte specific factor 1-like	149699	2.30985
	PTPRE	protein tyrosine phosphatase, receptor type, E	5791	2.30941
	NETO1	neuropilin (NRP) and tolloid (TLL)-like 1	81832	2.30822
	ZFAND1	zinc finger, AN1-type domain 1	79752	2.30805
	LOC150568	hypothetical LOC150568	150568	2.30718
	ZAP70	zeta-chain (TCR) associated protein kinase 70kDa	7535	2.30718
	ALMS1	Alstrom syndrome 1	7840	2.30718
	C10orf88	chromosome 10 open reading frame 88	80007	2.30646
	TMEM20	transmembrane protein 20	159371	2.30646
	KBTBD4	kelch repeat and BTB (POZ) domain containing 4	55709	2.30641
	CNTN5	contactin 5	53942	2.30641
	OR4X1	olfactory receptor, family 4, subfamily X, member 1	390113	2.30641
	TMIGD1	transmembrane and immunoglobulin domain containing 1	388364	2.30637
	EIF3D	eukaryotic translation initiation factor 3, subunit D	8664	2.30599
	DNAJB7	DnaJ (Hsp40) homolog, subfamily B, member 7	150353	2.30599
	GCFC1	GC-rich sequence DNA-binding factor 1	94104	2.30513
	EPB49	erythrocyte membrane protein band 4.9 (dematin)	2039	2.30507
	FAM135B	family with sequence similarity 135, member B	51059	2.30507
	EFCAB1	EF-hand calcium binding domain 1	79645	2.30507
	ITGBL1	integrin, beta-like 1 (with EGF-like repeat domains)	9358	2.30496
	FEM1B	fem-1 homolog b (C. elegans)	10116	2.30451
	NRBP1	nuclear receptor binding protein 1	29959	2.30441
	MDH1	malate dehydrogenase 1, NAD (soluble)	4190	2.30441
	UPRT	uracil phosphoribosyltransferase (FUR1) homolog (S. cerevisiae)	139596	2.30439
	IGBP1	immunoglobulin (CD79A) binding protein 1	3476	2.30439
	POLR2C	polymerase (RNA) II (DNA directed) polypeptide C, 33kDa	5432	2.30422
	ZNF225	zinc finger protein 225	7768	2.30406
	C10orf35	chromosome 10 open reading frame 35	219738	2.30352
	FAM53B	family with sequence similarity 53, member B	9679	2.30352
	ZCCHC24	zinc finger, CCHC domain containing 24	219654	2.30352
	OR10G8	olfactory receptor, family 10, subfamily G, member 8	219869	2.30327
	PRSS37	protease, serine, 37	136242	2.30276
	SUN3	Sad1 and UNC84 domain containing 3	256979	2.30276
	UPB1	ureidopropionase, beta	51733	2.30252
	HHLA1	HERV-H LTR-associating 1	10086	2.3021
	C2orf53	chromosome 2 open reading frame 53	339779	2.30164
	ZNF434	zinc finger protein 434	54925	2.3014
	KPTN	kaptin (actin binding protein)	11133	2.30086
	SCAMP4	secretory carrier membrane protein 4	113178	2.30086
	ZNF560	zinc finger protein 560	147741	2.30086
	MLF1IP	MLF1 interacting protein	79682	2.30076
	ARHGAP12	Rho GTPase activating protein 12	94134	2.30058
	HTR3A	5-hydroxytryptamine (serotonin) receptor 3A	3359	2.30013
	CLCN6	chloride channel 6	1185	2.29991
	FAM189B	family with sequence similarity 189, member B	10712	2.29991
	C13orf34	chromosome 13 open reading frame 34	79866	2.29943
	RPL23AP53	ribosomal protein L23a pseudogene 53	644128	2.29914
	MMP15	matrix metallopeptidase 15 (membrane-inserted)	4324	2.29859
	C9orf45	chromosome 9 open reading frame 45	81571	2.2984
	DLG3	discs, large homolog 3 (Drosophila)	1741	2.29788
	TRIM75	tripartite motif-containing 75	391714	2.29783
	NRTN	neurturin	4902	2.29766
	LRRC4	leucine rich repeat containing 4	64101	2.29745
	MLXIPL	MLX interacting protein-like	51085	2.29745
	LGR6	leucine-rich repeat-containing G protein-coupled receptor 6	59352	2.29705
	FAM65B	family with sequence similarity 65, member B	9750	2.29593
	SLC17A5	solute carrier family 17 (anion/sugar transporter), member 5	26503	2.29593
	GAN	gigaxonin	8139	2.29579
	BNC2	basonuclin 2	54796	2.2957
	GJC3	gap junction protein, gamma 3, 30.2kDa	349149	2.29479
	ABCB8	ATP-binding cassette, sub-family B (MDR/TAP), member 8	11194	2.29479
	CAMK2B	calcium/calmodulin-dependent protein kinase II beta	816	2.29479
	TMEM201	transmembrane protein 201	199953	2.29418
	BLZF1	basic leucine zipper nuclear factor 1	8548	2.29418
	STMN1	stathmin 1	3925	2.29418
	C1orf14	chromosome 1 open reading frame 14	81626	2.29418
	AHCYL1	adenosylhomocysteinase-like 1	10768	2.29418
	OR51F1	olfactory receptor, family 51, subfamily F, member 1	256892	2.29416
	ZNF389	zinc finger protein 389	651302	2.29309
	STX7	syntaxin 7	8417	2.29309
	IL17F	interleukin 17F	112744	2.29309
	IFNB1	interferon, beta 1, fibroblast	3456	2.29299
	XPA	xeroderma pigmentosum, complementation group A	7507	2.29299
	BCO2	beta-carotene oxygenase 2	83875	2.29149
	MFSD4	major facilitator superfamily domain containing 4	148808	2.29132
	NIPAL4	NIPA-like domain containing 4	348938	2.29034
	MCCC2	methylcrotonoyl-CoA carboxylase 2 (beta)	64087	2.29034
	LOC389332	hypothetical LOC389332	389332	2.29034
	DENND2D	DENN/MADD domain containing 2D	79961	2.28847
	HMGB4	high-mobility group box 4	127540	2.28847
	NUP133	nucleoporin 133kDa	55746	2.28847
	PYHIN1	pyrin and HIN domain family, member 1	149628	2.28847
	UBE2MP1	ubiquitin-conjugating enzyme E2M pseudogene 1	606551	2.28739
	FUT8	fucosyltransferase 8 (alpha (1,6) fucosyltransferase)	2530	2.28668
	STX6	syntaxin 6	10228	2.28562
	CCL3L1	chemokine (C-C motif) ligand 3-like 1	6349	2.28404
	GGT6	gamma-glutamyltransferase 6	124975	2.28404
	CD1C	CD1c molecule	911	2.28277
	HRH1	histamine receptor H1	3269	2.28184
	IQCG	IQ motif containing G	84223	2.28184
	KLHL33	kelch-like 33 (Drosophila)	123103	2.28147
	SOST	sclerostin	50964	2.28098
	C5orf62	chromosome 5 open reading frame 62	85027	2.27964
	NTF3	neurotrophin 3	4908	2.27919
	ROBO1	roundabout, axon guidance receptor, homolog 1 (Drosophila)	6091	2.27909
	C20orf134	chromosome 20 open reading frame 134	170487	2.27883
	CETN1	centrin, EF-hand protein, 1	1068	2.27801
	DISP2	dispatched homolog 2 (Drosophila)	85455	2.27786
	KIAA0528	KIAA0528	9847	2.27654
	SNORA53	small nucleolar RNA, H/ACA box 53	677832	2.27654
	SUCNR1	succinate receptor 1	56670	2.27634
	GTF2E1	general transcription factor IIE, polypeptide 1, alpha 56kDa	2960	2.27634
	SLC22A1	solute carrier family 22 (organic cation transporter), member 1	6580	2.27599
	PTPRA	protein tyrosine phosphatase, receptor type, A	5786	2.27584
	APOC3	apolipoprotein C-III	345	2.27565
	SERTAD3	SERTA domain containing 3	29946	2.27528
	KRT27	keratin 27	342574	2.27488
	ANP32D	acidic (leucine-rich) nuclear phosphoprotein 32 family, member D	23519	2.27419
	SRSF2IP	serine/arginine-rich splicing factor 2, interacting protein	9169	2.27389
	RAD21L1	RAD21-like 1 (S. pombe)	642636	2.27287
	C20orf203	chromosome 20 open reading frame 203	284805	2.27287
	C8orf44	chromosome 8 open reading frame 44	56260	2.27256
	C8orf86	chromosome 8 open reading frame 86	389649	2.27256
	PAX6	paired box 6	5080	2.27255
	SNORA80	small nucleolar RNA, H/ACA box 80	677846	2.27226
	PRDX4	peroxiredoxin 4	10549	2.27217
	ZBTB33	zinc finger and BTB domain containing 33	10009	2.27217
	VGLL1	vestigial like 1 (Drosophila)	51442	2.27217
	LOC145837	hypothetical LOC145837	145837	2.27198
	VPS25	vacuolar protein sorting 25 homolog (S. cerevisiae)	84313	2.27183
	BEST3	bestrophin 3	144453	2.27125
	RBM19	RNA binding motif protein 19	9904	2.27125
	TM4SF20	transmembrane 4 L six family member 20	79853	2.27063
	NEURL3	neuralized homolog 3 (Drosophila) pseudogene	93082	2.27063
	CSF2RB	colony stimulating factor 2 receptor, beta, low-affinity (granulocyte-macrophage)	1439	2.27019
	DMBT1	deleted in malignant brain tumors 1	1755	2.27019
	SLCO2B1	solute carrier organic anion transporter family, member 2B1	11309	2.26945
	USP3	ubiquitin specific peptidase 3	9960	2.26904
	ZNF280D	zinc finger protein 280D	54816	2.26904
	EVI5L	ecotropic viral integration site 5-like	115704	2.26895
	FAIM2	Fas apoptotic inhibitory molecule 2	23017	2.26861
	C20orf141	chromosome 20 open reading frame 141	128653	2.26692
	NLRP6	NLR family, pyrin domain containing 6	171389	2.26636
	SLC35C1	solute carrier family 35, member C1	55343	2.26636
	TEPP	testis, prostate and placenta expressed	374739	2.26624
	LOC100192426	hypothetical LOC100192426	100192426	2.26622
	PPAP2C	phosphatidic acid phosphatase type 2C	8612	2.2658
	POLA1	polymerase (DNA directed), alpha 1, catalytic subunit	5422	2.26574
	TBC1D25	TBC1 domain family, member 25	4943	2.26574
	SAP130	Sin3A-associated protein, 130kDa	79595	2.26517
	C2orf51	chromosome 2 open reading frame 51	200523	2.26517
	CYP2E1	cytochrome P450, family 2, subfamily E, polypeptide 1	1571	2.26439
	GINS3	GINS complex subunit 3 (Psf3 homolog)	64785	2.26348
	AKTIP	AKT interacting protein	64400	2.26348
	METTL4	methyltransferase like 4	64863	2.26329
	C2orf88	chromosome 2 open reading frame 88	84281	2.26245
	NXPH2	neurexophilin 2	11249	2.26245
	N6AMT2	N-6 adenine-specific DNA methyltransferase 2 (putative)	221143	2.26219
	KIAA1217	KIAA1217	56243	2.2615
	OTOP1	otopetrin 1	133060	2.2609
	MC4R	melanocortin 4 receptor	4160	2.26037
	ASXL3	additional sex combs like 3 (Drosophila)	80816	2.26037
	PDE3B	phosphodiesterase 3B, cGMP-inhibited	5140	2.2602
	SCT	secretin	6343	2.2602
	POLR1B	polymerase (RNA) I polypeptide B, 128kDa	84172	2.25973
	CCDC75	coiled-coil domain containing 75	253635	2.25973
	FNDC3A	fibronectin type III domain containing 3A	22862	2.25948
	TMCO1	transmembrane and coiled-coil domains 1	54499	2.25826
	CTSO	cathepsin O	1519	2.25802
	FAM125B	family with sequence similarity 125, member B	89853	2.25757
	ARPC5L	actin related protein 2/3 complex, subunit 5-like	81873	2.25757
	TNS1	tensin 1	7145	2.25702
	ZNF714	zinc finger protein 714	148206	2.25636
	KLKP1	kallikrein pseudogene 1	606293	2.25636
	TBX15	T-box 15	6913	2.25544
	SLC22A23	solute carrier family 22, member 23	63027	2.25534
	CYP4V2	cytochrome P450, family 4, subfamily V, polypeptide 2	285440	2.25515
	FRYL	FRY-like	285527	2.25515
	RNF216L	ring finger protein 216-like	441191	2.25407
	ZNF793	zinc finger protein 793	390927	2.25323
	FOXD2	forkhead box D2	2306	2.25263
	RAET1E	retinoic acid early transcript 1E	135250	2.25255
	TAF11	TAF11 RNA polymerase II, TATA box binding protein (TBP)-associated factor, 28kDa	6882	2.25255
	FNIP2	folliculin interacting protein 2	57600	2.25228
	SFN	stratifin	2810	2.24982
	PEF1	penta-EF-hand domain containing 1	553115	2.24982
	ZNF829	zinc finger protein 829	374899	2.24982
	LY6G6C	lymphocyte antigen 6 complex, locus G6C	80740	2.24976
	LOC285768	hypothetical LOC285768	285768	2.24976
	SUPT16H	suppressor of Ty 16 homolog (S. cerevisiae)	11198	2.24815
	KCNN3	potassium intermediate/small conductance calcium-activated channel, subfamily N, member 3	3782	2.24702
	SYT6	synaptotagmin VI	148281	2.24702
	NUBPL	nucleotide binding protein-like	80224	2.24559
	C1orf162	chromosome 1 open reading frame 162	128346	2.24422
	TP53	tumor protein p53	7157	2.24369
	NR1D1	nuclear receptor subfamily 1, group D, member 1	9572	2.24369
	FAM18B	family with sequence similarity 18, member B	51030	2.24369
	MAP3K1	mitogen-activated protein kinase kinase kinase 1	4214	2.24299
	CSRNP1	cysteine-serine-rich nuclear protein 1	64651	2.24269
	SOX12	SRY (sex determining region Y)-box 12	6666	2.24234
	CST9L	cystatin 9-like	128821	2.24234
	HOXB13	homeobox B13	10481	2.24069
	VTRNA1-3	vault RNA 1-3	56662	2.24036
	HTR3E	5-hydroxytryptamine (serotonin) receptor 3, family member E	285242	2.23999
	WNT7A	wingless-type MMTV integration site family, member 7A	7476	2.23999
	KRTAP20-4	keratin associated protein 20-4	100151643	2.23987
	ZC3H14	zinc finger CCCH-type containing 14	79882	2.23792
	TMCO6	transmembrane and coiled-coil domains 6	55374	2.23774
	TNFSF10	tumor necrosis factor (ligand) superfamily, member 10	8743	2.23729
	ADAMTS1	ADAM metallopeptidase with thrombospondin type 1 motif, 1	9510	2.23705
	KLRD1	killer cell lectin-like receptor subfamily D, member 1	3824	2.23489
	CD80	CD80 molecule	941	2.23459
	LRRC58	leucine rich repeat containing 58	116064	2.23459
	ZNF331	zinc finger protein 331	55422	2.23438
	ZNF382	zinc finger protein 382	84911	2.23438
	SCARNA15	small Cajal body-specific RNA 15	677778	2.23413
	NECAP1	NECAP endocytosis associated 1	25977	2.23229
	MYL6	myosin, light chain 6, alkali, smooth muscle and non-muscle	4637	2.23229
	GLT8D2	glycosyltransferase 8 domain containing 2	83468	2.23229
	SR140	U2-associated SR140 protein	23350	2.2319
	PAK2	p21 protein (Cdc42/Rac)-activated kinase 2	5062	2.2319
	CDH16	cadherin 16, KSP-cadherin	1014	2.23162
	CD82	CD82 molecule	3732	2.23005
	TMEM117	transmembrane protein 117	84216	2.22969
	OR6C3	olfactory receptor, family 6, subfamily C, member 3	254786	2.22969
	C2orf57	chromosome 2 open reading frame 57	165100	2.22928
	PPM1B	protein phosphatase, Mg2+/Mn2+ dependent, 1B	5495	2.22928
	TMEM87B	transmembrane protein 87B	84910	2.22928
	RNF128	ring finger protein 128	79589	2.22774
	IKBKG	inhibitor of kappa light polypeptide gene enhancer in B-cells, kinase gamma	8517	2.22774
	MED19	mediator complex subunit 19	219541	2.22701
	MS4A10	membrane-spanning 4-domains, subfamily A, member 10	341116	2.22701
	OR8B2	olfactory receptor, family 8, subfamily B, member 2	26595	2.22701
	NMUR1	neuromedin U receptor 1	10316	2.2266
	FAM161A	family with sequence similarity 161, member A	84140	2.2266
	CHRNA1	cholinergic receptor, nicotinic, alpha 1 (muscle)	1134	2.2266
	STK36	serine/threonine kinase 36	27148	2.2266
	MAP2	microtubule-associated protein 2	4133	2.2266
	C16orf89	chromosome 16 open reading frame 89	146556	2.22618
	USP31	ubiquitin specific peptidase 31	57478	2.22618
	EIF5AL1	eukaryotic translation initiation factor 5A-like 1	143244	2.22594
	TBC1D21	TBC1 domain family, member 21	161514	2.22548
	ANKRD34C	ankyrin repeat domain 34C	390616	2.22548
	SH3BGRL	SH3 domain binding glutamic acid-rich protein like	6451	2.22459
	NUP160	nucleoporin 160kDa	23279	2.22398
	KCNJ1	potassium inwardly-rectifying channel, subfamily J, member 1	3758	2.22398
	OSBPL6	oxysterol binding protein-like 6	114880	2.22393
	SNORD94	small nucleolar RNA, C/D box 94	692225	2.22393
	EYS	eyes shut homolog (Drosophila)	346007	2.22392
	C8orf85	chromosome 8 open reading frame 85	441376	2.22326
	ANKRD26	ankyrin repeat domain 26	22852	2.2231
	39508	membrane-associated ring finger (C3HC4) 8	220972	2.2231
	FAM178A	family with sequence similarity 178, member A	55719	2.2231
	OAT	ornithine aminotransferase	4942	2.2231
	DSEL	dermatan sulfate epimerase-like	92126	2.22211
	FLJ35776	hypothetical LOC649446	649446	2.22211
	BMPR2	bone morphogenetic protein receptor, type II (serine/threonine kinase)	659	2.22125
	SSB	Sjogren syndrome antigen B (autoantigen La)	6741	2.22125
	GCG	glucagon	2641	2.22125
	MALL	mal, T-cell differentiation protein-like	7851	2.22125
	TPP2	tripeptidyl peptidase II	7174	2.22022
	RGS3	regulator of G-protein signaling 3	5998	2.22007
	HIATL1	hippocampus abundant transcript-like 1	84641	2.22007
	PTENP1	phosphatase and tensin homolog pseudogene 1	11191	2.22007
	FECH	ferrochelatase	2235	2.21924
	SLMO1	slowmo homolog 1 (Drosophila)	10650	2.21924
	TMEM154	transmembrane protein 154	201799	2.2189
	LOC100130932	small nuclear ribonucleoprotein G-like protein	100130932	2.21889
	SH2D1A	SH2 domain containing 1A	4068	2.2183
	GTF3C5	general transcription factor IIIC, polypeptide 5, 63kDa	9328	2.21745
	RPL12	ribosomal protein L12	6136	2.21745
	KIF11	kinesin family member 11	3832	2.21743
	TLR6	toll-like receptor 6	10333	2.21608
	ACSL1	acyl-CoA synthetase long-chain family member 1	2180	2.21608
	ENOX1	ecto-NOX disulfide-thiol exchanger 1	55068	2.2149
	TSHB	thyroid stimulating hormone, beta	7252	2.21459
	WNT4	wingless-type MMTV integration site family, member 4	54361	2.21459
	OR2T27	olfactory receptor, family 2, subfamily T, member 27	403239	2.21459
	CCDC28B	coiled-coil domain containing 28B	79140	2.21459
	MASP2	mannan-binding lectin serine peptidase 2	10747	2.21459
	TBXAS1	thromboxane A synthase 1 (platelet)	6916	2.21406
	KIF6	kinesin family member 6	221458	2.21273
	ZKSCAN3	zinc finger with KRAB and SCAN domains 3	80317	2.21273
	PEX6	peroxisomal biogenesis factor 6	5190	2.21273
	RGS8	regulator of G-protein signaling 8	85397	2.21183
	LOC285456	hypothetical LOC285456	285456	2.21044
	OR2L3	olfactory receptor, family 2, subfamily L, member 3	391192	2.20908
	RGS17	regulator of G-protein signaling 17	26575	2.20725
	KIAA0141	KIAA0141	9812	2.20693
	CTBS	chitobiase, di-N-acetyl-	1486	2.20632
	RPS6KL1	ribosomal protein S6 kinase-like 1	83694	2.20524
	TPI1P3	triosephosphate isomerase 1 pseudogene 3	728402	2.20452
	NUDCD2	NudC domain containing 2	134492	2.20435
	SPZ1	spermatogenic leucine zipper 1	84654	2.20435
	AMACR	alpha-methylacyl-CoA racemase	23600	2.20435
	FAF2	Fas associated factor family member 2	23197	2.20435
	SLC46A1	solute carrier family 46 (folate transporter), member 1	113235	2.20406
	RNF222	ring finger protein 222	643904	2.20406
	RCC1	regulator of chromosome condensation 1	1104	2.20357
	VPS16	vacuolar protein sorting 16 homolog (S. cerevisiae)	64601	2.20355
	CCDC99	coiled-coil domain containing 99	54908	2.20177
	SPINK5	serine peptidase inhibitor, Kazal type 5	11005	2.20177
	TBCCD1	TBCC domain containing 1	55171	2.20155
	EIF4A1	eukaryotic translation initiation factor 4A1	1973	2.20111
	ARHGEF1	Rho guanine nucleotide exchange factor (GEF) 1	9138	2.20033
	EIF4ENIF1	eukaryotic translation initiation factor 4E nuclear import factor 1	56478	2.20025
	TRIOBP	TRIO and F-actin binding protein	11078	2.20025
	FBLN5	fibulin 5	10516	2.20022
	C14orf50	chromosome 14 open reading frame 50	145376	2.20022
	RASA2	RAS p21 protein activator 2	5922	2.1989
	ADAM11	ADAM metallopeptidase domain 11	4185	2.19817
	MAP1LC3A	microtubule-associated protein 1 light chain 3 alpha	84557	2.19778
	CHGA	chromogranin A (parathyroid secretory protein 1)	1113	2.19771
	RPL13AP3	ribosomal protein L13a pseudogene 3	645683	2.19771
	RAVER1	ribonucleoprotein, PTB-binding 1	125950	2.19727
	LOC147727	hypothetical LOC147727	147727	2.19727
	TNFAIP8L3	tumor necrosis factor, alpha-induced protein 8-like 3	388121	2.19691
	ZFPM2	zinc finger protein, multitype 2	23414	2.19473
	RTN2	reticulon 2	6253	2.19422
	RPS9	ribosomal protein S9	6203	2.19422
	IL29	interleukin 29 (interferon, lambda 1)	282618	2.19422
	KRTAP6-1	keratin associated protein 6-1	337966	2.19409
	SV2B	synaptic vesicle glycoprotein 2B	9899	2.19407
	GTF2H3	general transcription factor IIH, polypeptide 3, 34kDa	2967	2.194
	HSP90B1	heat shock protein 90kDa beta (Grp94), member 1	7184	2.194
	ITPR2	inositol 1,4,5-triphosphate receptor, type 2	3709	2.194
	TAC4	tachykinin 4 (hemokinin)	255061	2.19229
	YWHAB	tyrosine 3-monooxygenase/tryptophan 5-monooxygenase activation protein, beta polypeptide	7529	2.19204
	CSMD3	CUB and Sushi multiple domains 3	114788	2.1919
	ATP2A2	ATPase, Ca++ transporting, cardiac muscle, slow twitch 2	488	2.19145
	OR52N2	olfactory receptor, family 52, subfamily N, member 2	390077	2.19133
	WHAMM	WAS protein homolog associated with actin, golgi membranes and microtubules	123720	2.19123
	NIPA2	non imprinted in Prader-Willi/Angelman syndrome 2	81614	2.19123
	SPATA5L1	spermatogenesis associated 5-like 1	79029	2.19123
	SMAD3	SMAD family member 3	4088	2.19123
	CEP63	centrosomal protein 63kDa	80254	2.19097
	SYNGR1	synaptogyrin 1	9145	2.19035
	KIAA1671	KIAA1671	85379	2.19035
	OPRK1	opioid receptor, kappa 1	4986	2.18908
	UGT1A7	UDP glucuronosyltransferase 1 family, polypeptide A7	54577	2.18869
	LOC84931	hypothetical LOC84931	84931	2.18869
	AAGAB	alpha- and gamma-adaptin binding protein	79719	2.1884
	XGPY2	Xg pseudogene, Y-linked 2	100132596	2.18785
	CHST7	carbohydrate (N-acetylglucosamine 6-O) sulfotransferase 7	56548	2.18728
	C22orf39	chromosome 22 open reading frame 39	128977	2.18706
	PEX26	peroxisomal biogenesis factor 26	55670	2.18706
	PROSC	proline synthetase co-transcribed homolog (bacterial)	11212	2.18626
	LOC401463	hypothetical LOC401463	401463	2.18626
	UBAP1	ubiquitin associated protein 1	51271	2.18578
	ZFP37	zinc finger protein 37 homolog (mouse)	7539	2.18578
	RLN1	relaxin 1	6013	2.18578
	RAB27A	RAB27A, member RAS oncogene family	5873	2.18558
	SECISBP2L	SECIS binding protein 2-like	9728	2.18558
	GAB2	GRB2-associated binding protein 2	9846	2.18537
	OR2AE1	synaptopodin 2-like	79933	2.18534
	CHST12	carbohydrate (chondroitin 4) sulfotransferase 12	55501	2.18484
	ALG11	asparagine-linked glycosylation 11, alpha-1,2-mannosyltransferase homolog (yeast)	440138	2.18427
	SNX12	sorting nexin 12	29934	2.18419
	EDDM3A	epididymal protein 3A	10876	2.18345
	ZNF252	zinc finger protein 252	286101	2.18345
	CCDC109B	coiled-coil domain containing 109B	55013	2.18324
	C1QTNF7	C1q and tumor necrosis factor related protein 7	114905	2.18324
	POLR1E	polymerase (RNA) I polypeptide E, 53kDa	64425	2.1832
	WDR31	WD repeat domain 31	114987	2.1832
	LOC100169752	hypothetical LOC100169752	100169752	2.18255
	SLC43A1	solute carrier family 43, member 1	8501	2.18239
	OSBPL1A	oxysterol binding protein-like 1A	114876	2.18167
	B3GALTL	beta 1,3-galactosyltransferase-like	145173	2.18165
	LOC148696	hypothetical LOC148696	148696	2.18134
	DNAJB2	DnaJ (Hsp40) homolog, subfamily B, member 2	3300	2.18081
	NCK2	NCK adaptor protein 2	8440	2.18055
	ADH5	alcohol dehydrogenase 5 (class III), chi polypeptide	128	2.18046
	TMEM213	transmembrane protein 213	155006	2.1798
	RAB18	RAB18, member RAS oncogene family	22931	2.17977
	GDI2	GDP dissociation inhibitor 2	2665	2.17977
	GRM5	glutamate receptor, metabotropic 5	2915	2.17942
	KBTBD6	kelch repeat and BTB (POZ) domain containing 6	89890	2.17903
	MYL1	myosin, light chain 1, alkali	4632	2.17819
	CD72	CD72 molecule	971	2.17806
	LOC286238	hypothetical protein LOC286238	286238	2.17806
	DBH	dopamine beta-hydroxylase (dopamine beta-monooxygenase)	1621	2.17806
	MORN5	MORN repeat containing 5	254956	2.17806
	C4orf3	chromosome 4 open reading frame 3	401152	2.17768
	GUCY1B3	guanylate cyclase 1, soluble, beta 3	2983	2.17768
	ALPL	alkaline phosphatase, liver/bone/kidney	249	2.17719
	ATP5A1	ATP synthase, H+ transporting, mitochondrial F1 complex, alpha subunit 1, cardiac muscle	498	2.17604
	FHOD3	formin homology 2 domain containing 3	80206	2.17604
	NOL8	nucleolar protein 8	55035	2.17549
	ACSL4	acyl-CoA synthetase long-chain family member 4	2182	2.17493
	DTX2	deltex homolog 2 (Drosophila)	113878	2.17477
	TNFSF18	tumor necrosis factor (ligand) superfamily, member 18	8995	2.17448
	PGLYRP4	peptidoglycan recognition protein 4	57115	2.17448
	SLAIN1	SLAIN motif family, member 1	122060	2.1738
	OXGR1	oxoglutarate (alpha-ketoglutarate) receptor 1	27199	2.1738
	PAQR8	progestin and adipoQ receptor family member VIII	85315	2.17361
	UBE2U	ubiquitin-conjugating enzyme E2U (putative)	148581	2.17177
	IGSF9	immunoglobulin superfamily, member 9	57549	2.17177
	CABC1	chaperone, ABC1 activity of bc1 complex homolog (S. pombe)	56997	2.17177
	NID1	nidogen 1	4811	2.17177
	PEX14	peroxisomal biogenesis factor 14	5195	2.17177
	SRF	serum response factor (c-fos serum response element-binding transcription factor)	6722	2.17092
	VNN3	vanin 3	55350	2.17092
	ZNRD1AS	ZNRD1 antisense RNA (non-protein coding)	80862	2.17092
	DARS2	aspartyl-tRNA synthetase 2, mitochondrial	55157	2.16906
	FH	fumarate hydratase	2271	2.16906
	PRPF38B	PRP38 pre-mRNA processing factor 38 (yeast) domain containing B	55119	2.16906
	NVL	nuclear VCP-like	4931	2.16906
	TM9SF4	transmembrane 9 superfamily protein member 4	9777	2.16826
	C6orf114	chromosome 6 open reading frame 114	85411	2.16823
	DST	dystonin	667	2.16823
	PPP2CA	protein phosphatase 2, catalytic subunit, alpha isozyme	5515	2.16637
	FAM13B	family with sequence similarity 13, member B	51306	2.16637
	OSGEP	O-sialoglycoprotein endopeptidase	55644	2.16562
	EVI2A	ecotropic viral integration site 2A	2123	2.16513
	PCYOX1L	prenylcysteine oxidase 1 like	78991	2.16383
	AOC2	amine oxidase, copper containing 2 (retina-specific)	314	2.16224
	KALRN	kalirin, RhoGEF kinase	8997	2.16118
	RPL35A	ribosomal protein L35a	6165	2.16118
	NME6	non-metastatic cells 6, protein expressed in (nucleoside-diphosphate kinase)	10201	2.16118
	PLEKHG3	pleckstrin homology domain containing, family G (with RhoGef domain) member 3	26030	2.16068
	DEFB127	defensin, beta 127	140850	2.15976
	C22orf32	chromosome 22 open reading frame 32	91689	2.15959
	ANKFY1	ankyrin repeat and FYVE domain containing 1	51479	2.15934
	MMP19	matrix metallopeptidase 19	4327	2.15888
	C12orf56	chromosome 12 open reading frame 56	115749	2.15888
	NFIX	nuclear factor I/X (CCAAT-binding transcription factor)	4784	2.15778
	PIRT	phosphoinositide-interacting regulator of transient receptor potential channels	644139	2.15645
	AQP2	aquaporin 2 (collecting duct)	359	2.15637
	OR6C1	olfactory receptor, family 6, subfamily C, member 1	390321	2.15637
	VPS4A	vacuolar protein sorting 4 homolog A (S. cerevisiae)	27183	2.15604
	ADAT1	adenosine deaminase, tRNA-specific 1	23536	2.15604
	KCNMB3	potassium large conductance calcium-activated channel, subfamily M beta member 3	27094	2.15598
	COL8A1	collagen, type VIII, alpha 1	1295	2.15598
	MRPS25	mitochondrial ribosomal protein S25	64432	2.15598
	EIF3J	eukaryotic translation initiation factor 3, subunit J	8669	2.15473
	VPS33B	vacuolar protein sorting 33 homolog B (yeast)	26276	2.15473
	YAF2	YY1 associated factor 2	10138	2.15386
	THAP2	THAP domain containing, apoptosis associated protein 2	83591	2.15386
	HOTAIR	hox transcript antisense RNA (non-protein coding)	100124700	2.15386
	TMEM207	transmembrane protein 207	131920	2.15338
	CRTAP	cartilage associated protein	10491	2.15338
	SCARNA11	small Cajal body-specific RNA 11	677780	2.15135
	OR10G4	olfactory receptor, family 10, subfamily G, member 4	390264	2.15035
	ZNF621	zinc finger protein 621	285268	2.14997
	LOC283663	hypothetical LOC283663	283663	2.14916
	LOC728758	protein (peptidylprolyl cis/trans isomerase) NIMA-interacting, 4 (parvulin) pseudogene	728758	2.14916
	GDF2	growth differentiation factor 2	2658	2.14909
	GFPT1	glutamine--fructose-6-phosphate transaminase 1	2673	2.14884
	SUPV3L1	suppressor of var1, 3-like 1 (S. cerevisiae)	6832	2.14823
	DNAJC1	DnaJ (Hsp40) homolog, subfamily C, member 1	64215	2.14823
	SLC30A8	solute carrier family 30 (zinc transporter), member 8	169026	2.14711
	CD5L	CD5 molecule-like	922	2.14673
	NLRC4	NLR family, CARD domain containing 4	58484	2.14626
	C2orf63	chromosome 2 open reading frame 63	130162	2.14626
	ACTR3B	ARP3 actin-related protein 3 homolog B (yeast)	57180	2.14606
	ATP6V1F	ATPase, H+ transporting, lysosomal 14kDa, V1 subunit F	9296	2.14606
	CRHR2	corticotropin releasing hormone receptor 2	1395	2.14606
	ADK	adenosine kinase	132	2.14549
	WAPAL	wings apart-like homolog (Drosophila)	23063	2.14549
	CDK1	cyclin-dependent kinase 1	983	2.14549
	CACNB2	calcium channel, voltage-dependent, beta 2 subunit	783	2.14549
	FAM120C	family with sequence similarity 120C	54954	2.14452
	BAD	BCL2-associated agonist of cell death	572	2.1445
	BRMS1	breast cancer metastasis suppressor 1	25855	2.1445
	ALKBH8	alkB, alkylation repair homolog 8 (E. coli)	91801	2.1445
	PPP2R1B	protein phosphatase 2, regulatory subunit A, beta	5519	2.1445
	LRRC19	leucine rich repeat containing 19	64922	2.14441
	FAM119A	family with sequence similarity 119, member A	151194	2.14368
	ATL2	atlastin GTPase 2	64225	2.14368
	PEX1	peroxisomal biogenesis factor 1	5189	2.14359
	ATXN7L1	ataxin 7-like 1	222255	2.14359
	MYPN	myopalladin	84665	2.14275
	SKA1	spindle and kinetochore associated complex subunit 1	220134	2.14197
	FOXI2	forkhead box I2	399823	2.14163
	NOX4	NADPH oxidase 4	50507	2.14158
	ELK1	ELK1, member of ETS oncogene family	2002	2.14148
	TFDP1	transcription factor Dp-1	7027	2.14117
	TLX2	T-cell leukemia homeobox 2	3196	2.1411
	ZNF514	zinc finger protein 514	84874	2.1411
	RFX8	regulatory factor X, 8	731220	2.1411
	ZNF33B	zinc finger protein 33B	7582	2.14001
	ARFIP1	ADP-ribosylation factor interacting protein 1	27236	2.13996
	LPAR1	lysophosphatidic acid receptor 1	1902	2.13936
	ARL4A	ADP-ribosylation factor-like 4A	10124	2.13864
	LOC100101938	ankyrin repeat domain 26 pseudogene	100101938	2.1386
	DNAJC3	DnaJ (Hsp40) homolog, subfamily C, member 3	5611	2.1386
	PTGS2	prostaglandin-endoperoxide synthase 2 (prostaglandin G/H synthase and cyclooxygenase)	5743	2.13776
	XKR8	XK, Kell blood group complex subunit-related family, member 8	55113	2.13776
	TMOD4	tropomodulin 4 (muscle)	29765	2.13776
	DUSP27	dual specificity phosphatase 27 (putative)	92235	2.13776
	PRAMEF14	PRAME family member 14	729528	2.1351
	AKNAD1	AKNA domain containing 1	254268	2.1351
	RGS16	regulator of G-protein signaling 16	6004	2.1351
	NDST4	N-deacetylase/N-sulfotransferase (heparan glucosaminyl) 4	64579	2.13451
	CACNG4	calcium channel, voltage-dependent, gamma subunit 4	27092	2.13363
	HLA-DRB5	major histocompatibility complex, class II, DR beta 5	3127	2.13254
	C6orf176	chromosome 6 open reading frame 176	90632	2.13254
	KIF13A	kinesin family member 13A	63971	2.13254
	PRSS35	protease, serine, 35	167681	2.1299
	HLA-B	major histocompatibility complex, class I, B	3106	2.1299
	C5orf51	chromosome 5 open reading frame 51	285636	2.12905
	ADAMTS2	ADAM metallopeptidase with thrombospondin type 1 motif, 2	9509	2.12905
	C6	complement component 6	729	2.12905
	TCOF1	Treacher Collins-Franceschetti syndrome 1	6949	2.12905
	MAP2K7	mitogen-activated protein kinase kinase 7	5609	2.12785
	MAP3K10	mitogen-activated protein kinase kinase kinase 10	4294	2.12785
	ZNF187	zinc finger protein 187	7741	2.12726
	SGK1	serum/glucocorticoid regulated kinase 1	6446	2.12726
	COPS3	COP9 constitutive photomorphogenic homolog subunit 3 (Arabidopsis)	8533	2.12689
	HILS1	histone linker H1 domain, spermatid-specific 1	373861	2.12689
	ACYP1	acylphosphatase 1, erythrocyte (common) type	97	2.1267
	RNASE7	ribonuclease, RNase A family, 7	84659	2.1267
	AP3B1	adaptor-related protein complex 3, beta 1 subunit	8546	2.12655
	PMCHL2	pro-melanin-concentrating hormone-like 2	5370	2.12406
	ARHGDIA	Rho GDP dissociation inhibitor (GDI) alpha	396	2.12404
	C22orf13	chromosome 22 open reading frame 13	83606	2.12287
	PLK2	polo-like kinase 2	10769	2.12158
	TRPC7	transient receptor potential cation channel, subfamily C, member 7	57113	2.12158
	GRAMD3	GRAM domain containing 3	65983	2.12158
	SSR3	signal sequence receptor, gamma (translocon-associated protein gamma)	6747	2.12154
	P2RY14	purinergic receptor P2Y, G-protein coupled, 14	9934	2.12154
	SLC6A1	solute carrier family 6 (neurotransmitter transporter, GABA), member 1	6529	2.12154
	C21orf29	chromosome 21 open reading frame 29	54084	2.12128
	ABCA5	ATP-binding cassette, sub-family A (ABC1), member 5	23461	2.1212
	TRAPPC2L	trafficking protein particle complex 2-like	51693	2.12051
	RRAD	Ras-related associated with diabetes	6236	2.12051
	HOXC8	homeobox C8	3224	2.11938
	XCR1	chemokine (C motif) receptor 1	2829	2.11899
	SLC41A3	solute carrier family 41, member 3	54946	2.11899
	TMCC1	transmembrane and coiled-coil domain family 1	23023	2.11899
	PDE8A	phosphodiesterase 8A	5151	2.11883
	TMEM202	transmembrane protein 202	338949	2.11883
	GMPPA	GDP-mannose pyrophosphorylase A	29926	2.11704
	CS	citrate synthase	1431	2.11691
	CLLU1	chronic lymphocytic leukemia up-regulated 1	574028	2.11691
	LOC144438	hypothetical LOC144438	144438	2.11691
	LOH12CR1	loss of heterozygosity, 12, chromosomal region 1	118426	2.11691
	BFSP2	beaded filament structural protein 2, phakinin	8419	2.11643
	PPP2R3A	protein phosphatase 2, regulatory subunit B'', alpha	5523	2.11643
	ALG3	asparagine-linked glycosylation 3, alpha-1,3- mannosyltransferase homolog (S. cerevisiae)	10195	2.11643
	ADPGK	ADP-dependent glucokinase	83440	2.11609
	SLC10A5	solute carrier family 10 (sodium/bile acid cotransporter family), member 5	347051	2.1141
	WDYHV1	WDYHV motif containing 1	55093	2.1141
	UTP23	UTP23, small subunit (SSU) processome component, homolog (yeast)	84294	2.1141
	CHSY1	chondroitin sulfate synthase 1	22856	2.11336
	TMEM71	transmembrane protein 71	137835	2.11138
	WDR67	WD repeat domain 67	93594	2.11138
	C11orf74	chromosome 11 open reading frame 74	119710	2.11013
	SNX32	sorting nexin 32	254122	2.11013
	OR8D2	olfactory receptor, family 8, subfamily D, member 2	283160	2.11013
	OSBP	oxysterol binding protein	5007	2.11013
	RNF103	ring finger protein 103	7844	2.10971
	MRPL44	mitochondrial ribosomal protein L44	65080	2.10971
	WDR33	WD repeat domain 33	55339	2.10971
	SH3BP4	SH3-domain binding protein 4	23677	2.10971
	ROCK2	Rho-associated, coiled-coil containing protein kinase 2	9475	2.10971
	NCRNA00152	non-protein coding RNA 152	112597	2.10971
	BZW1L1	basic leucine zipper and W2 domains 1 like 1	151579	2.10971
	HBII-52-46	HBII-52-46 snoRNA	100036567	2.10909
	ZEB1	zinc finger E-box binding homeobox 1	6935	2.10905
	C7orf31	chromosome 7 open reading frame 31	136895	2.10798
	TP53TG1	TP53 target 1 (non-protein coding)	11257	2.10798
	ZNF215	zinc finger protein 215	7762	2.10726
	OR8G5	olfactory receptor, family 8, subfamily G, member 5	219865	2.10726
	EIF3M	eukaryotic translation initiation factor 3, subunit M	10480	2.10726
	NUP35	nucleoporin 35kDa	129401	2.10717
	KCTD15	potassium channel tetramerisation domain containing 15	79047	2.10466
	ASXL2	additional sex combs like 2 (Drosophila)	55252	2.10464
	CPSF3	cleavage and polyadenylation specific factor 3, 73kDa	51692	2.10464
	PRKD3	protein kinase D3	23683	2.10464
	PRF1	perforin 1 (pore forming protein)	5551	2.10367
	NCOA4	nuclear receptor coactivator 4	8031	2.10367
	CDH23	cadherin-related 23	64072	2.10367
	PRSS2	protease, serine, 2 (trypsin 2)	5645	2.10312
	TIGD4	tigger transposable element derived 4	201798	2.10288
	NBLA00301	Nbla00301	79804	2.10288
	PHKA1	phosphorylase kinase, alpha 1 (muscle)	5255	2.10259
	OCIAD2	OCIA domain containing 2	132299	2.1002
	KLF3	Kruppel-like factor 3 (basic)	51274	2.1002
	SATL1	spermidine/spermine N1-acetyl transferase-like 1	340562	2.09961
	CORT	cortistatin	1325	2.09904
	RGS5	regulator of G-protein signaling 5	8490	2.09904
	SHROOM3	shroom family member 3	57619	2.09753
	KIF2C	kinesin family member 2C	11004	2.09643
	CDC7	cell division cycle 7 homolog (S. cerevisiae)	8317	2.09643
	CREG1	cellular repressor of E1A-stimulated genes 1	8804	2.09643
	TGM2	transglutaminase 2 (C polypeptide, protein-glutamine-gamma-glutamyltransferase)	7052	2.09389
	OGFRL1	opioid growth factor receptor-like 1	79627	2.09225
	C2	complement component 2	717	2.09225
	MACROD2	MACRO domain containing 2	140733	2.09115
	SLC7A8	solute carrier family 7 (amino acid transporter, L-type), member 8	23428	2.09087
	OR4L1	olfactory receptor, family 4, subfamily L, member 1	122742	2.09087
	MTMR3	myotubularin related protein 3	8897	2.08992
	CCNJL	cyclin J-like	79616	2.08992
	HLA-DQA2	major histocompatibility complex, class II, DQ alpha 2	3118	2.08966
	HSPA1B	heat shock 70kDa protein 1B	3304	2.08966
	CRISP3	cysteine-rich secretory protein 3	10321	2.08966
	TOMM40	translocase of outer mitochondrial membrane 40 homolog (yeast)	10452	2.0896
	MAP2K3	mitogen-activated protein kinase kinase 3	5606	2.08932
	GRN	granulin	2896	2.08932
	TMX1	thioredoxin-related transmembrane protein 1	81542	2.08849
	SNORA79	small nucleolar RNA, H/ACA box 79	677845	2.08849
	CMBL	carboxymethylenebutenolidase homolog (Pseudomonas)	134147	2.08747
	NMUR2	neuromedin U receptor 2	56923	2.08747
	DKFZp434J0226	hypothetical LOC93429	93429	2.0867
	ITGB4	integrin, beta 4	3691	2.08653
	MGC23284	hypothetical LOC197187	197187	2.08557
	DOCK2	dedicator of cytokinesis 2	1794	2.08503
	MAGOH	mago-nashi homolog, proliferation-associated (Drosophila)	4116	2.08283
	MYLK	myosin light chain kinase	4638	2.08263
	SNORA30	small nucleolar RNA, H/ACA box 30	677813	2.0825
	KRT73	keratin 73	319101	2.0806
	GATC	glutamyl-tRNA(Gln) amidotransferase, subunit C homolog (bacterial)	283459	2.0806
	PLEKHA5	pleckstrin homology domain containing, family A member 5	54477	2.0806
	SLC22A14	solute carrier family 22, member 14	9389	2.08012
	DCAF4L2	DDB1 and CUL4 associated factor 4-like 2	138009	2.07893
	C1QL4	complement component 1, q subcomponent-like 4	338761	2.07818
	CLLU1OS	chronic lymphocytic leukemia up-regulated 1 opposite strand	574016	2.07818
	SMC2	structural maintenance of chromosomes 2	10592	2.07132
	LONRF2	LON peptidase N-terminal domain and ring finger 2	164832	2.0713
	RAB6A	RAB6A, member RAS oncogene family	5870	2.07067
	SYTL2	synaptotagmin-like 2	54843	2.07067
	UBASH3B	ubiquitin associated and SH3 domain containing B	84959	2.07067
	ARFIP2	ADP-ribosylation factor interacting protein 2	23647	2.07067
	CCDC132	coiled-coil domain containing 132	55610	2.07057
	IGFBP1	insulin-like growth factor binding protein 1	3484	2.07057
	C9orf78	chromosome 9 open reading frame 78	51759	2.06888
	PHYHD1	phytanoyl-CoA dioxygenase domain containing 1	254295	2.06888
	ACMSD	aminocarboxymuconate semialdehyde decarboxylase	130013	2.06881
	ITGAV	integrin, alpha V (vitronectin receptor, alpha polypeptide, antigen CD51)	3685	2.06881
	KPNA7	karyopherin alpha 7 (importin alpha 8)	402569	2.06818
	C10orf131	chromosome 10 open reading frame 131	100127889	2.06794
	CALHM3	calcium homeostasis modulator 3	119395	2.06794
	CASP1	caspase 1, apoptosis-related cysteine peptidase (interleukin 1, beta, convertase)	834	2.06785
	PCSK7	proprotein convertase subtilisin/kexin type 7	9159	2.06785
	TMEM150C	transmembrane protein 150C	441027	2.06382
	S100P	S100 calcium binding protein P	6286	2.06382
	FAM149A	family with sequence similarity 149, member A	25854	2.06382
	RGS7BP	regulator of G-protein signaling 7 binding protein	401190	2.06292
	C4orf51	chromosome 4 open reading frame 51	646603	2.06119
	PGD	phosphogluconate dehydrogenase	5226	2.06102
	RC3H1	ring finger and CCCH-type zinc finger domains 1	149041	2.06102
	NUDC	nuclear distribution gene C homolog (A. nidulans)	10726	2.06102
	AURKAIP1	aurora kinase A interacting protein 1	54998	2.06102
	OR5T2	olfactory receptor, family 5, subfamily T, member 2	219464	2.05804
	A1BGAS	A1BG antisense RNA (non-protein coding)	503538	2.0549
	COQ6	coenzyme Q6 homolog, monooxygenase (S. cerevisiae)	51004	2.0533
	FAM135A	family with sequence similarity 135, member A	57579	2.05272
	VKORC1	vitamin K epoxide reductase complex, subunit 1	79001	2.0512
	ADCY9	adenylate cyclase 9	115	2.0512
	NR2F1	nuclear receptor subfamily 2, group F, member 1	7025	2.0491
	ATP1B3	ATPase, Na+/K+ transporting, beta 3 polypeptide	483	2.04443
	RABL3	RAB, member of RAS oncogene family-like 3	285282	2.04443
	C3orf65	chromosome 3 open reading frame 65	646600	2.04443
	ADAMTSL3	ADAMTS-like 3	57188	2.04353
	SRP14	signal recognition particle 14kDa (homologous Alu RNA binding protein)	6727	2.04353
	C12orf4	chromosome 12 open reading frame 4	57102	2.04253
	ANKRD46	ankyrin repeat domain 46	157567	2.0417
	NOM1	nucleolar protein with MIF4G domain 1	64434	2.03382
	TSGA14	testis specific, 14	95681	2.03382
	EEPD1	endonuclease/exonuclease/phosphatase family domain containing 1	80820	2.03382
	LYG2	lysozyme G-like 2	254773	2.03358
	DNAH6	dynein, axonemal, heavy chain 6	1768	2.03358
	NPFFR1	neuropeptide FF receptor 1	64106	2.03282
	LRTOMT	leucine rich transmembrane and 0-methyltransferase domain containing	220074	2.03195
	LRRC4C	leucine rich repeat containing 4C	57689	2.03195
	HRASLS5	HRAS-like suppressor family, member 5	117245	2.03195
	KBTBD7	kelch repeat and BTB (POZ) domain containing 7	84078	2.02662
	LOC121952	hypothetical LOC121952	121952	2.02662
	ADAD1	adenosine deaminase domain containing 1 (testis-specific)	132612	2.02548
	LCN6	lipocalin 6	158062	2.02533
	PDE4C	phosphodiesterase 4C, cAMP-specific	5143	2.02359
	FUT2	fucosyltransferase 2 (secretor status included)	2524	2.02359
	GTPBP5	GTP binding protein 5 (putative)	26164	2.02208
	SEL1L2	sel-1 suppressor of lin-12-like 2 (C. elegans)	80343	2.02208
	NFATC3	nuclear factor of activated T-cells, cytoplasmic, calcineurin-dependent 3	4775	2.01986
	CCL1	chemokine (C-C motif) ligand 1	6346	2.01581
	SLC25A2	solute carrier family 25 (mitochondrial carrier	83884	2.0138
